# Supplementary material for: Prognostic Classifier Based on Genome-Wide DNA Methylation Profiling in Well-Differentiated Thyroid Tumors
Source: J Clin Endocrinol Metab. 2017 Aug 16;102(11):4089–99. doi: 10.1210/jc.2017-00881 (PMC5673278; doi:10.1210/jc.2017-00881)
Supplement: Supplementary file 2 [file jc.2017-00881.st1.xlsx]

## Sheet: Tab Supl 1
	Supplemental Table 1. Significant pathways (ajusted P<0.001) identified in all cluster comparisons by KOBAS 2.0 software.
	Abbreviation. BH: Benjamini-Hochberg.
	Analysis	Pathway (KOBAS 2.0)	Database	P (Fisher exact test)	P (BH correction)
	Cluster 1 vs. 2	Signal Transduction	Reactome	4.24487e-12	3.6336e-09
		Developmental Biology	Reactome	2.35526e-08	1.00805e-05
		Axon guidance	Reactome	3.76362e-07	0.000107389
		Immune System	Reactome	2.241e-06	0.000479573
		Signaling by SCF-KIT	Reactome	4.10678e-06	0.000703082
		Signaling by Wnt	Reactome	6.88102e-06	0.000981693
	Cluster 3 vs. 2	Signal Transduction	Reactome	1.4022e-11	1.30825e-08
		G alpha (q) signalling events	Reactome	7.30063e-09	3.40574e-06
		Gastrin-CREB signalling pathway via PKC and MAPK	Reactome	1.15888e-08	3.60411e-06
		Immune System	Reactome	3.68993e-08	7.39743e-06
		Cell-Cell communication	Reactome	3.96432e-08	7.39743e-06
		Transmembrane transport of small molecules	Reactome	5.01195e-08	7.79358e-06
		Hemostasis	Reactome	1.29457e-07	1.72548e-05
		PI3K-Akt signaling pathway	KEGG	1.70128e-07	1.98412e-05
		Regulation of actin cytoskeleton	KEGG	2.28268e-07	2.36638e-05
		Metabolic pathways	KEGG	8.57266e-07	7.9983e-05
		Platelet activation, signaling and aggregation	Reactome	9.84266e-07	8.34836e-05
		Class A/1 (Rhodopsin-like receptors)	Reactome	1.64945e-06	0.000124407
		Extracellular matrix organization	Reactome	1.73343e-06	0.000124407
		Innate Immune System	Reactome	3.13539e-06	0.000208951
		GPCR downstream signaling	Reactome	5.59064e-06	0.000335211
		Signaling by GPCR	Reactome	5.88565e-06	0.000335211
		Signaling by Interleukins	Reactome	6.1078e-06	0.000335211
		GPCR ligand binding	Reactome	8.32587e-06	0.000431558
		Smooth Muscle Contraction	Reactome	1.0952e-05	0.000537801
		SLC-mediated transmembrane transport	Reactome	1.21491e-05	0.000566757
		Aldosterone-regulated sodium reabsorption	KEGG	1.90253e-05	0.000845265
	Cluster 4 vs. 2	Immune System	Reactome	8.60235e-15	6.93349e-12
		Tuberculosis	KEGG	2.63285e-09	1.06104e-06
		Innate Immune System	Reactome	4.40357e-09	1.18309e-06
		Cytokine Signaling in Immune system	Reactome	1.14993e-07	2.31711e-05
		Signal Transduction	Reactome	2.01831e-07	3.25351e-05
		Interferon Signaling	Reactome	3.39262e-07	4.55742e-05
		Nucleotide-binding domain, leucine rich repeat containing receptor (NLR) signaling pathways	Reactome	9.73248e-07	0.000112063
		Staphylococcus aureus infection	KEGG	1.70579e-06	0.00014406
		NOD-like receptor signaling pathway	KEGG	1.70579e-06	0.00014406
		Herpes simplex infection	KEGG	1.83113e-06	0.00014406
		Toll-Like Receptors Cascades	Reactome	1.96608e-06	0.00014406
		Viral myocarditis	KEGG	2.33385e-06	0.000156757
		Interferon gamma signaling	Reactome	3.14282e-06	0.000194855
		Antigen processing and presentation	KEGG	1.15464e-05	0.000624766
		Cell adhesion molecules (CAMs)	KEGG	1.16272e-05	0.000624766
		Autoimmune thyroid disease	KEGG	1.6153e-05	0.000813706
		Toxoplasmosis	KEGG	1.98227e-05	0.000939829

## Sheet: Tab Supl 2
	Supplemental Table 2. Probes differentially methylated identified in all lesions compared to NT.
	Abbreviation. BTL: Benign thyroid lesion; NT: non-neoplastic thyroid tissues; PTC: Papillary thyroid carcinoma; FTC: Follicular thyroid carcinoma; ATC: Anaplastic thyroid carcinoma; PDTC: Poorly differentiated thyroid carcinoma
	BTL vs. NT comparison								PTC vs. NT comparison								FTC vs. NT comparison								ATC/PDTC vs. NT comparison
	Probe ID	Region	Gene Symbol	Gene name	delta (BTL-NT)	P Value	adj P Val		Probe ID	Region	Gene Symbol	Gene name	delta (PTC-NT)	P Value	adj P Val		Probe ID	Region	Gene Symbol	Gene name	delta (FTC-NT)	P Value	adj P Val		Probe ID	Region	Gene Symbol	Gene name	delta (ATC/PDTC-NT)	P Value	adj P Val
	cg13331354	Body	SSBP4	single stranded DNA binding protein 4	0.39423	8.33992e-24	3.74755e-18		cg20834178	Body	TBC1D14	TBC1 domain family, member 14	-0.482144	6.26105e-37	2.81341e-31		cg23109891	Body	SOX10	SRY (sex determining region Y)-box 10	0.478583	4.90448e-29	2.20383e-23		cg16209517	Body	CIPC	CLOCK-interacting pacemaker	0.64554	6.0406e-21	2.71435e-15
	cg10790698	Body	SSBP4	single stranded DNA binding protein 4	0.392573	4.7753e-26	2.14579e-20		cg11228682	Body	ATXN1	ataxin 1	-0.467241	1.03405e-34	4.64652e-29		cg07160992	Body	AKT1	v-akt murine thymoma viral oncogene homolog 1	0.476937	5.34741e-19	2.40286e-13		cg04915566	5'UTR	RUNX1	runt-related transcription factor 1	-0.639231	5.48269e-19	2.46365e-13
	cg23483886	Body	LPCAT1	lysophosphatidylcholine acyltransferase 1	0.391795	1.28839e-22	5.78941e-17		cg13606889	Body	SORL1	sortilin-related receptor, L(DLR class) A repeats containing	-0.465324	9.64803e-35	4.33535e-29		cg01702055	-	-	-	-0.437533	1.96963e-20	8.85053e-15		cg01058360	Body	PRKAG2	protein kinase, AMP-activated, gamma 2 non-catalytic subunit	-0.625485	3.25106e-23	1.46087e-17
	cg05578056	Body	LMF1	lipase maturation factor 1	0.379803	3.48921e-25	1.56788e-19		cg26182406	-	-	-	-0.461122	1.48966e-34	6.6938e-29		cg21851534	3'UTR	ZZEF1	zinc finger, ZZ-type with EF-hand domain 1	0.433984	2.75463e-22	1.23779e-16		cg27549186	Body	TIMP2	TIMP metallopeptidase inhibitor 2	-0.608955	2.05756e-24	9.24565e-19
	cg18547371	Body	SSBP4	single stranded DNA binding protein 4	0.37582	2.65082e-24	1.19115e-18		cg03301058	Body	GABRR2	gamma-aminobutyric acid (GABA) A receptor, rho 2	-0.460171	1.64359e-34	7.38548e-29		cg09557149	Body	DCTD	dCMP deaminase	0.427583	1.27769e-18	5.74133e-13		cg17117459	5'UTR	PARP4	poly (ADP-ribose) polymerase family, member 4	-0.602795	4.90797e-20	2.2054e-14
	cg12019614	Body	DOCK6	dedicator of cytokinesis 6	0.375341	5.08595e-23	2.28538e-17		cg07388969	-	-	-	-0.451518	6.92865e-37	3.1134e-31		cg04639905	-	-	-	-0.418567	2.53853e-26	1.14069e-20		cg26479667	-	-	-	-0.601369	1.66992e-30	7.50381e-25
	cg07160992	Body	AKT1	v-akt murine thymoma viral oncogene homolog 1	0.364294	9.17181e-17	4.12136e-11		cg03731202	-	-	-	-0.451164	6.82253e-38	3.06571e-32		cg23483886	Body	LPCAT1	lysophosphatidylcholine acyltransferase 1	0.417456	8.84051e-19	3.97249e-13		cg08202226	TSS1500	GATAD2B	GATA zinc finger domain containing 2B	-0.601253	5.06323e-27	2.27517e-21
	cg07561894	Body	SSBP4	single stranded DNA binding protein 4	0.361412	4.43453e-21	1.99266e-15		cg13591783	5'UTR	ANXA1	annexin A1	-0.449826	6.98807e-31	3.1401e-25		cg25138553	Body	HSPG2	heparan sulfate proteoglycan 2	0.413676	3.22776e-19	1.4504e-13		cg10916401	-	-	-	-0.595192	4.40274e-37	1.97838e-31
	cg23109891	Body	SOX10	SRY (sex determining region Y)-box 10	0.361126	2.1088e-25	9.47591e-20		cg11868461	-	-	-	-0.449233	3.658e-27	1.64373e-21		cg01252526	Body	WDR90	WD repeat domain 90	0.410254	1.0087e-13	4.5326e-08		cg03278514	-	-	-	-0.594945	4.96678e-18	2.23183e-12
	cg01252526	Body	WDR90	WD repeat domain 90	0.35518	7.64745e-15	3.43639e-09		cg06433467	-	-	-	-0.447758	2.14475e-32	9.63746e-27		cg24628744	TSS1500	H2AFY	H2A histone family, member Y	0.410226	2.72719e-29	1.22547e-23		cg17648080	Body	SMG6	SMG6 nonsense mediated mRNA decay factor	0.594548	4.64412e-24	2.08684e-18
	cg14914552	Body	PTDSS1	phosphatidylserine synthase 1	0.354328	1.69736e-20	7.62711e-15		cg09968361	5'UTR	SERPINA1	serpin peptidase inhibitor, clade A (alpha-1 antiproteinase, antitrypsin), member 1	-0.443798	1.57942e-34	7.09713e-29		cg08379987	Body	TEX26	testis expressed 26	0.399657	1.88468e-25	8.46884e-20		cg01702055	-	-	-	-0.593791	8.78528e-22	3.94767e-16
	cg03890691	TSS1500	DOC2A	double C2-like domains, alpha	0.349411	5.46381e-22	2.45517e-16		cg23883632	-	-	-	-0.44344	4.50821e-31	2.02577e-25		cg10219995	-	-	-	-0.398753	1.77631e-24	7.98188e-19		cg26554834	Body	PTPRN2	protein tyrosine phosphatase, receptor type, N polypeptide 2	-0.593352	3.64936e-39	1.63984e-33
	cg25769566	-	-	-	0.34545	3.66274e-22	1.64586e-16		cg14016418	-	-	-	-0.442425	2.03456e-35	9.14232e-30		cg20191453	Body	AMT	aminomethyltransferase	0.398456	1.84729e-28	8.30084e-23		cg02928476	-	-	-	-0.592902	1.11008e-20	4.98814e-15
	cg13007207	Body	ATXN7L1	ataxin 7-like 1	0.341737	1.81682e-22	8.16391e-17		cg09126279	-	-	-	-0.439865	4.94266e-35	2.22099e-29		cg14668747	TSS200	ALDOC	aldolase C, fructose-bisphosphate	0.397611	1.58576e-26	7.12563e-21		cg23052776	-	-	-	-0.58849	2.91919e-18	1.31174e-12
	cg01900358	Body	LPCAT1	lysophosphatidylcholine acyltransferase 1	0.340638	1.54331e-25	6.93486e-20		cg18458509	Body	SLC22A18AS	solute carrier family 22 (organic cation transporter), member 18 antisense	-0.438506	1.5688e-35	7.04944e-30		cg12528056	3'UTR	PTGDR2	prostaglandin D2 receptor 2	0.396541	2.24489e-18	1.00874e-12		cg22969397	Body	CELSR1	cadherin, EGF LAG seven-pass G-type receptor 1	0.587432	6.03635e-20	2.71244e-14
	cg16442712	Body	KIAA1217	KIAA1217	0.337372	4.52464e-20	2.03315e-14		cg01432692	-	-	-	-0.43533	7.68064e-33	3.45131e-27		cg19414711	Body	SND1	staphylococcal nuclease and tudor domain containing 1	0.396525	5.23148e-23	2.35077e-17		cg01862311	-	-	-	-0.585375	2.08135e-19	9.35255e-14
	cg02632490	Body	MIR346	microRNA 346	0.33663	1.24913e-17	5.61296e-12		cg20175702	-	-	-	-0.43436	3.02777e-32	1.36053e-26		cg27561786	Body	RERE	arginine-glutamic acid dipeptide (RE) repeats	0.396412	1.19131e-20	5.35315e-15		cg14178043	Body	CAPN2	calpain 2, (m/II) large subunit	0.583369	6.90123e-19	3.10107e-13
	cg08584759	Body	PROSER2	proline and serine rich 2	0.33412	6.59798e-25	2.96481e-19		cg09410512	-	-	-	-0.433105	1.75831e-32	7.90099e-27		cg10120652	-	-	-	-0.395426	6.39796e-20	2.87493e-14		cg05825053	-	-	-	0.583099	2.62408e-17	1.17913e-11
	cg25838465	-	-	-	0.333649	7.59451e-13	3.4126e-07		cg20873416	-	-	-	-0.431915	3.46077e-33	1.5551e-27		cg06637330	-	-	-	-0.394201	1.03826e-22	4.66542e-17		cg24939196	-	-	-	-0.583052	1.18763e-18	5.33663e-13
	cg06663149	Body	LIMCH1	LIM and calponin homology domains 1	0.33299	4.297e-22	1.93086e-16		cg06778183	Body	MCTP1	multiple C2 domains, transmembrane 1	-0.431009	1.36825e-34	6.14824e-29		cg07810884	TSS1500	TPM4	tropomyosin 4	-0.392905	1.2042e-23	5.41108e-18		cg05328339	Body	PTPRN2	protein tyrosine phosphatase, receptor type, N polypeptide 2	-0.579787	8.31238e-48	3.73518e-42
	cg09267188	Body	PTDSS1	phosphatidylserine synthase 1	0.330151	8.51744e-24	3.82732e-18		cg08908131	Body	KIAA1598	KIAA1598	-0.429936	4.61814e-30	2.07517e-24		cg10024501	-	-	-	0.391237	9.70071e-13	4.35902e-07		cg01208318	-	-	-	-0.5795	9.7351e-28	4.37448e-22
	cg00348900	Body	CCDC102A	coiled-coil domain containing 102A	0.326692	4.53754e-22	2.03895e-16		cg21638357	Body	GIGYF1	GRB10 interacting GYF protein 1	-0.429835	4.15663e-32	1.86779e-26		cg09744452	5'UTR	RIMBP2	RIMS binding protein 2	0.38588	1.02222e-15	4.59334e-10		cg06436185	Body	PRKAG2	protein kinase, AMP-activated, gamma 2 non-catalytic subunit	-0.579358	4.05784e-18	1.8234e-12
	cg26963367	-	-	-	0.326035	3.68781e-18	1.65712e-12		cg03063658	Body	SH3RF3	SH3 domain containing ring finger 3	-0.428788	3.33866e-34	1.50023e-28		cg03025473	Body	PARD3B	par-3 family cell polarity regulator beta	0.385177	8.15485e-20	3.66439e-14		cg26874367	-	-	-	-0.576927	5.06523e-18	2.27606e-12
	cg06953130	3'UTR	PROSER2	proline and serine rich 2	0.325589	3.72342e-18	1.67312e-12		cg17115419	-	-	-	-0.428788	4.35918e-31	1.9588e-25		cg12019614	Body	DOCK6	dedicator of cytokinesis 6	0.384967	1.09792e-17	4.93353e-12		cg18920088	Body	MTHFD1L	methylenetetrahydrofolate dehydrogenase (NADP+ dependent) 1-like	0.576176	2.68027e-20	1.20438e-14
	cg04009441	-	-	-	-0.325447	1.98585e-18	8.92343e-13		cg16651768	-	-	-	-0.427832	2.53561e-31	1.13938e-25		cg18757468	Body	EHBP1L1	EH domain binding protein 1-like 1	0.384908	9.65671e-18	4.33925e-12		cg09050058	-	-	-	-0.5754	1.32198e-30	5.94031e-25
	cg20556517	Body	SSBP4	single stranded DNA binding protein 4	0.325016	8.29106e-24	3.72559e-18		cg02819992	-	-	-	-0.427227	5.82399e-35	2.61701e-29		cg03291396	Body	SLC11A1	solute carrier family 11 (proton-coupled divalent metal ion transporter), member 1	0.384183	4.74558e-25	2.13243e-19		cg13591783	5'UTR	ANXA1	annexin A1	-0.574827	4.4836e-15	2.01471e-09
	cg02773436	-	-	-	0.325006	2.09154e-27	9.39835e-22		cg01291854	5'UTR	ELK3	ELK3, ETS-domain protein (SRF accessory protein 2)	-0.426418	1.00734e-33	4.52649e-28		cg13007207	Body	ATXN7L1	ataxin 7-like 1	0.382738	5.99547e-21	2.69407e-15		cg00916635	5'UTR	PTPN22	protein tyrosine phosphatase, non-receptor type 22 (lymphoid)	-0.573942	2.76445e-18	1.24221e-12
	cg22465479	Body	AP2A1	adaptor-related protein complex 2, alpha 1 subunit	0.324152	4.36499e-20	1.96141e-14		cg05521150	-	-	-	-0.426112	1.80949e-33	8.13094e-28		cg06084952	3'UTR	FBXL19	F-box and leucine-rich repeat protein 19	0.381649	2.28644e-17	1.02741e-11		cg17922998	-	-	-	-0.572984	1.62255e-18	7.29093e-13
	cg09744452	5'UTR	RIMBP2	RIMS binding protein 2	0.322228	1.88584e-16	8.47404e-11		cg06250720	-	-	-	-0.426038	1.34492e-32	6.04341e-27		cg03287339	Body	WDR90	WD repeat domain 90	0.380097	4.43151e-17	1.9913e-11		cg20519944	Body	PTPRN2	protein tyrosine phosphatase, receptor type, N polypeptide 2	-0.571286	3.40017e-35	1.52787e-29
	cg08217234	-	-	-	0.321256	3.59604e-20	1.61588e-14		cg07474842	Body	MAP3K5	mitogen-activated protein kinase kinase kinase 5	-0.424585	6.54582e-31	2.94137e-25		cg00673724	-	-	-	0.379228	2.05336e-16	9.22681e-11		cg01494399	Body	CMIP	c-Maf inducing protein	0.571115	1.58503e-18	7.12233e-13
	cg09113483	-	-	-	0.320425	3.55246e-17	1.5963e-11		cg01668008	-	-	-	-0.424126	1.04213e-31	4.68283e-26		cg26759179	Body	GRK5	G protein-coupled receptor kinase 5	0.37918	5.51351e-18	2.4775e-12		cg14612303	-	-	-	0.570877	1.59616e-21	7.17238e-16
	cg27270412	Body	NRP1	neuropilin 1	0.317983	1.61033e-13	7.23604e-08		cg20968743	5'UTR	TSPAN18	tetraspanin 18	-0.424115	4.09737e-32	1.84116e-26		cg02946518	Body	ADAMTS2	ADAM metallopeptidase with thrombospondin type 1 motif, 2	0.376504	1.54051e-21	6.92229e-16		cg02849956	-	-	-	-0.570637	3.88836e-18	1.74724e-12
	cg04615639	5'UTR	TBC1D16	TBC1 domain family, member 16	0.316069	4.68631e-17	2.1058e-11		cg09501687	Body	SMIM3	small integral membrane protein 3	-0.42351	2.51637e-34	1.13073e-28		cg16209517	Body	CIPC	CLOCK-interacting pacemaker	0.376177	2.43404e-15	1.09374e-09		cg15877520	Body	RNF39	ring finger protein 39	0.570246	4.82514e-22	2.16818e-16
	cg25830307	Body	C10orf11	chromosome 10 open reading frame 11	0.315887	3.57759e-16	1.60759e-10		cg13531667	TSS1500	MCC	mutated in colorectal cancers	-0.422018	1.31841e-30	5.92427e-25		cg04610274	5'UTR	TSKU	tsukushi, small leucine rich proteoglycan	0.375091	9.50772e-20	4.27231e-14		cg13030790	5'UTR	RUNX1	runt-related transcription factor 1	-0.56966	1.33679e-15	6.00687e-10
	cg21879102	Body	CIT	citron rho-interacting serine/threonine kinase	0.315536	2.4638e-17	1.10711e-11		cg22950831	-	-	-	-0.421159	4.3463e-28	1.95301e-22		cg21266502	-	-	-	0.374324	6.68753e-17	3.00505e-11		cg13606889	Body	SORL1	sortilin-related receptor, L(DLR class) A repeats containing	-0.569164	3.90586e-14	1.7551e-08
	cg22424903	Body	TEAD3	TEA domain family member 3	0.312669	1.83254e-20	8.23453e-15		cg26530485	TSS1500	LUZP1	leucine zipper protein 1	-0.421153	6.01376e-35	2.70229e-29		cg01586506	Body	SOX10	SRY (sex determining region Y)-box 10	0.373709	7.01339e-20	3.15147e-14		cg22730004	TSS1500	SPTA1	spectrin, alpha, erythrocytic 1	-0.568979	1.09049e-23	4.90012e-18
	cg09127448	Body	CTBP2	C-terminal binding protein 2	0.311703	4.48953e-20	2.01737e-14		cg03214420	5'UTR	SMG9	SMG9 nonsense mediated mRNA decay factor	-0.421131	6.86917e-33	3.08667e-27		cg24948406	5'UTR	HOXB1	homeobox B1	0.373485	2.53627e-15	1.13967e-09		cg13782274	Body	KCNQ2	potassium channel, voltage gated KQT-like subfamily Q, member 2	-0.567437	2.76767e-37	1.24366e-31
	cg24181266	Body	DOCK6	dedicator of cytokinesis 6	0.311608	9.68305e-24	4.35109e-18		cg18700744	Body	NAA25	N(alpha)-acetyltransferase 25, NatB auxiliary subunit	-0.420389	6.92711e-33	3.11271e-27		cg24398933	Body	CGN	cingulin	0.373231	9.61413e-21	4.32012e-15		cg14571622	3'UTR	NLRP8	NLR family, pyrin domain containing 8	-0.566802	1.24051e-28	5.57423e-23
	cg21851534	3'UTR	ZZEF1	zinc finger, ZZ-type with EF-hand domain 1	0.311539	1.60885e-18	7.22937e-13		cg02166842	Body	EGFR	epidermal growth factor receptor	-0.419978	7.03396e-33	3.16072e-27		cg26730831	Body	ARAP1	ArfGAP with RhoGAP domain, ankyrin repeat and PH domain 1	0.372402	1.5478e-13	6.95507e-08		cg08191854	TSS200	TRPM2	transient receptor potential cation channel, subfamily M, member 2	-0.566392	1.68091e-21	7.5532e-16
	cg02123734	-	-	-	0.311145	3.30359e-20	1.48447e-14		cg13052638	-	-	-	-0.419861	2.95122e-33	1.32613e-27		cg19207486	-	-	-	-0.371699	1.40268e-21	6.30295e-16		cg06908618	TSS200	-	-	0.566313	2.04881e-17	9.20635e-12
	cg08304084	Body	SALL1	spalt-like transcription factor 1	0.311029	7.03723e-11	3.16219e-05		cg16163382	-	-	-	-0.419522	2.29054e-35	1.02926e-29		cg09271709	Body	NRXN1	neurexin 1	-0.370765	5.26572e-20	2.36616e-14		cg00041401	TSS200	PTPN22	protein tyrosine phosphatase, non-receptor type 22 (lymphoid)	-0.566263	2.5189e-14	1.13187e-08
	cg13740929	-	-	-	0.311013	8.04722e-22	3.61603e-16		cg21571658	-	-	-	-0.418842	1.12659e-35	5.06236e-30		cg03534847	5'UTR	GPRC5A	G protein-coupled receptor, class C, group 5, member A	-0.37036	6.79407e-18	3.05292e-12		cg02421734	TSS1500	LILRB4	leukocyte immunoglobulin-like receptor, subfamily B (with TM and ITIM domains), member 4	-0.565208	3.31846e-22	1.49115e-16
	cg24014538	Body	FARP1	FERM, RhoGEF (ARHGEF) and pleckstrin domain protein 1 (chondrocyte-derived)	0.310656	2.0873e-17	9.3793e-12		cg23537419	Body	KCP	kielin/chordin-like protein	-0.418158	1.656e-29	7.44127e-24		cg12650490	3'UTR	LYL1	lymphoblastic leukemia associated hematopoiesis regulator 1	0.370176	5.19579e-24	2.33473e-18		cg01519261	5'UTR	RUNX1	runt-related transcription factor 1	-0.564763	4.36999e-20	1.96366e-14
	cg12877039	Body	PCDHGA4	protocadherin gamma subfamily A, 4	0.310472	3.26516e-22	1.4672e-16		cg23190089	Body	SLC22A18AS	solute carrier family 22 (organic cation transporter), member 18 antisense	-0.418045	5.90004e-34	2.65119e-28		cg10327756	5'UTR	ADAM29	ADAM metallopeptidase domain 29	-0.369999	5.87232e-19	2.63873e-13		cg01981433	Body	TNFAIP3	tumor necrosis factor, alpha-induced protein 3	0.563553	2.03406e-17	9.14008e-12
	cg20994801	TSS1500	PIK3CD	phosphatidylinositol-4,5-bisphosphate 3-kinase, catalytic subunit delta	-0.310308	1.18838e-17	5.33998e-12		cg16578085	-	-	-	-0.417962	4.34722e-31	1.95343e-25		cg00173005	TSS1500	CD1C	CD1c molecule	-0.368732	1.09251e-19	4.90922e-14		cg07504977	-	-	-	-0.562656	1.77747e-20	7.98708e-15
	cg21263710	TSS1500	DCC	DCC netrin 1 receptor	-0.30929	1.37688e-18	6.18703e-13		cg03992638	5'UTR	CXXC5	CXXC finger protein 5	-0.41701	1.8925e-32	8.50398e-27		cg03228893	-	-	-	0.368548	3.22204e-27	1.44783e-21		cg12769118	TSS200	GCSAML	germinal center-associated, signaling and motility-like	-0.562642	2.14573e-19	9.64185e-14
	cg10980102	Body	VWF	von Willebrand factor	0.309249	7.31294e-15	3.28608e-09		cg14836555	-	-	-	-0.416829	1.54194e-32	6.92874e-27		cg07460565	3'UTR	ZNF236	zinc finger protein 236	0.367622	9.8333e-12	4.4186e-06		cg20228731	Body	LINC-PINT	long intergenic non-protein coding RNA, p53 induced transcript	-0.562438	1.94947e-18	8.75996e-13
	cg07505433	Body	KDM4B	lysine (K)-specific demethylase 4B	0.309178	1.32813e-18	5.96796e-13		cg05101437	Body	CDK6	cyclin-dependent kinase 6	-0.416396	1.07352e-32	4.82387e-27		cg16004706	Body	RBM19	RNA binding motif protein 19	0.367425	1.81571e-22	8.15891e-17		cg00275828	TSS1500	KRTAP2-4	keratin associated protein 2-4	-0.562332	1.2692e-20	5.70316e-15
	cg03917138	Body	SOX9	SRY (sex determining region Y)-box 9	0.308928	7.33862e-14	3.29762e-08		cg10835083	Body	EPHA4	EPH receptor A4	-0.41516	2.4156e-33	1.08545e-27		cg08296191	Body	SHANK3	SH3 and multiple ankyrin repeat domains 3	0.366633	3.51009e-18	1.57726e-12		cg26579713	Body	IGDCC4	immunoglobulin superfamily, DCC subclass, member 4	-0.560405	2.57474e-13	1.15696e-07
	cg03287339	Body	WDR90	WD repeat domain 90	0.307298	2.25317e-18	1.01246e-12		cg03613942	-	-	-	-0.414575	5.01113e-32	2.25176e-26		cg00689651	3'UTR	NFIX	nuclear factor I/X (CCAAT-binding transcription factor)	0.365635	5.10538e-21	2.29411e-15		cg03361379	Body	PTPRN2	protein tyrosine phosphatase, receptor type, N polypeptide 2	-0.559027	8.85036e-31	3.97692e-25
	cg13940929	-	-	-	0.307289	3.39675e-20	1.52633e-14		cg20127859	TSS1500	MROH6	maestro heat-like repeat family member 6	-0.411761	1.05652e-34	4.7475e-29		cg16352830	Body	PLXNA2	plexin A2	0.365499	3.68946e-16	1.65786e-10		cg07159758	Body	MSI2	musashi RNA-binding protein 2	0.557962	3.60775e-16	1.62114e-10
	cg04358463	-	-	-	0.307024	5.57985e-18	2.50731e-12		cg16002660	Body	-	-	-0.411396	1.68947e-30	7.59165e-25		cg17484733	Body	TCF7L1	transcription factor 7-like 1 (T-cell specific, HMG-box)	0.365124	4.60474e-15	2.06914e-09		cg02017450	-	-	-	-0.557833	4.00092e-15	1.79782e-09
	cg06746670	Body	SALL1	spalt-like transcription factor 1	0.306651	3.33451e-15	1.49837e-09		cg15903956	-	-	-	-0.410591	7.57441e-33	3.40357e-27		cg06080874	-	-	-	0.364991	7.50686e-19	3.37321e-13		cg00946316	Body	PTPRN2	protein tyrosine phosphatase, receptor type, N polypeptide 2	-0.557478	5.76187e-27	2.5891e-21
	cg07515196	Body	DOCK6	dedicator of cytokinesis 6	0.306485	4.74866e-27	2.13381e-21		cg27121309	3'UTR	ACER3	alkaline ceramidase 3	-0.409753	1.19623e-27	5.37529e-22		cg07074666	Body	EFR3B	EFR3 homolog B (S. cerevisiae)	0.364444	3.15211e-23	1.4164e-17		cg04268624	-	-	-	0.55673	3.59625e-20	1.61598e-14
	cg11380483	-	-	-	0.30594	3.58169e-13	1.60944e-07		cg00592695	5'UTR	ST3GAL1	ST3 beta-galactoside alpha-2,3-sialyltransferase 1	-0.40964	7.17904e-27	3.22591e-21		cg03014829	-	-	-	0.364078	8.45676e-16	3.80005e-10		cg23109891	Body	SOX10	SRY (sex determining region Y)-box 10	0.556193	9.12436e-24	4.10004e-18
	cg12691994	Body	RASSF5	Ras association (RalGDS/AF-6) domain family member 5	0.305667	8.78848e-23	3.94911e-17		cg23678594	-	-	-	-0.409179	3.14889e-36	1.41496e-30		cg12162450	-	-	-	0.363456	1.64931e-24	7.41118e-19		cg00223767	Body	UVRAG	UV radiation resistance associated	0.555782	2.99289e-17	1.34486e-11
	cg08594554	Body	TTYH2	tweety family member 2	0.304367	4.80515e-20	2.1592e-14		cg02192520	1stExon	RDH5	retinol dehydrogenase 5 (11-cis/9-cis)	-0.408468	9.7152e-27	4.36554e-21		cg01240795	-	-	-	0.363257	3.08594e-20	1.38667e-14		cg20821442	Body	ATXN7L1	ataxin 7-like 1	0.555706	9.98387e-18	4.48626e-12
	cg22325186	Body	FBRSL1	fibrosin-like 1	0.302696	8.21723e-13	3.69242e-07		cg05368724	5'UTR	FAM178B	family with sequence similarity 178, member B	-0.407268	2.96818e-33	1.33375e-27		cg10809165	-	-	-	0.362917	2.27082e-22	1.02039e-16		cg06369056	Body	GALNT9	polypeptide N-acetylgalactosaminyltransferase 9	-0.553881	2.76386e-48	1.24194e-42
	cg05901357	Body	TRIM54	tripartite motif containing 54	0.301873	4.38024e-23	1.96827e-17		cg10077746	Body	DUSP6	dual specificity phosphatase 6	-0.406778	6.85529e-31	3.08043e-25		cg04904318	1stExon	HOXB1	homeobox B1	0.36245	1.31309e-17	5.90039e-12		cg04096525	3'UTR	TRIM67	tripartite motif containing 67	0.552045	9.68997e-19	4.3542e-13
	cg22238122	Body	PBX1	pre-B-cell leukemia homeobox 1	0.301452	1.53698e-19	6.90645e-14		cg09853702	-	-	-	-0.405294	2.78112e-31	1.2497e-25		cg13382072	-	-	-	0.36245	1.1755e-22	5.28214e-17		cg15391590	5'UTR	ICK	intestinal cell (MAK-like) kinase	-0.551447	5.62058e-18	2.52561e-12
	cg24332002	Body	HSPG2	heparan sulfate proteoglycan 2	0.301356	6.10393e-17	2.74281e-11		cg19972648	Body	KCNMA1	potassium channel, calcium activated large conductance subfamily M alpha, member 1	-0.40501	3.15859e-33	1.41931e-27		cg00338002	TSS1500	THEMIS2	thymocyte selection associated family member 2	0.361923	7.03721e-24	3.16218e-18		cg08580187	Body	NECAB2	N-terminal EF-hand calcium binding protein 2	-0.551144	7.59366e-19	3.41222e-13
	cg01332462	Body	MYO1D	myosin ID	0.301253	1.29451e-20	5.81688e-15		cg19408207	Body	ZMAT3	zinc finger, matrin-type 3	-0.404687	5.04413e-28	2.26659e-22		cg15219228	Body	TULP1	tubby like protein 1	0.361776	8.68327e-19	3.90183e-13		cg25955692	5'UTR	DLGAP2	discs, large (Drosophila) homolog-associated protein 2	-0.551047	9.8449e-35	4.42382e-29
	cg07166654	-	-	-	0.300424	9.57402e-24	4.3021e-18		cg16474118	-	-	-	-0.404494	7.19668e-31	3.23384e-25		cg13289884	3'UTR	CDKN1B	cyclin-dependent kinase inhibitor 1B (p27, Kip1)	-0.361711	3.20709e-13	1.44111e-07		cg21966754	TSS200	TARM1	T cell-interacting, activating receptor on myeloid cells 1	-0.550786	5.64591e-12	2.53699e-06
	cg04381865	-	-	-	0.300276	2.24704e-09	0.00100971		cg23542902	-	-	-	-0.404155	4.13575e-31	1.8584e-25		cg20821442	Body	ATXN7L1	ataxin 7-like 1	0.361151	4.34397e-15	1.95197e-09		cg19961980	-	-	-	-0.550679	1.13856e-25	5.11612e-20
	cg01176363	Body	LIME1	Lck interacting transmembrane adaptor 1	0.300153	2.51115e-14	1.12839e-08		cg16479476	-	-	-	-0.403555	8.43043e-30	3.78822e-24		cg11380483	-	-	-	0.360521	1.30677e-11	5.87198e-06		cg09395195	Body	EVI2A	ecotropic viral integration site 2A	-0.550189	1.6619e-21	7.46778e-16
	cg23347399	Body	PCDHGA4	protocadherin gamma subfamily A, 4	0.299638	2.16655e-15	9.73543e-10		cg20765408	5'UTR	PARP4	poly (ADP-ribose) polymerase family, member 4	-0.403162	7.69266e-31	3.4567e-25		cg06669374	-	-	-	0.360223	1.10211e-23	4.95236e-18		cg18757468	Body	EHBP1L1	EH domain binding protein 1-like 1	0.548952	3.15148e-18	1.41612e-12
	cg13288195	1stExon	FBXL22	F-box and leucine-rich repeat protein 22	0.29805	2.76067e-16	1.24051e-10		cg02459543	-	-	-	-0.403013	1.28399e-28	5.76962e-23		cg05268769	-	-	-	0.360017	2.28329e-18	1.026e-12		cg13533061	3'UTR	JMJD6	jumonji domain containing 6	-0.548726	3.32761e-23	1.49526e-17
	cg26667091	Body	EHBP1L1	EH domain binding protein 1-like 1	0.297331	9.26818e-16	4.16466e-10		cg03221073	Body	HMCN1	hemicentin 1	-0.402913	1.50496e-32	6.76255e-27		cg22111078	-	-	-	0.359968	3.92565e-21	1.76399e-15		cg07495389	5'UTR	MAPRE3	microtubule-associated protein, RP/EB family, member 3	-0.546843	5.83381e-18	2.62143e-12
	cg08033127	-	-	-	0.297226	4.42478e-17	1.98828e-11		cg16711650	-	-	-	-0.402387	2.70261e-31	1.21442e-25		cg00034755	-	-	-	0.359566	4.42949e-15	1.9904e-09		cg01719405	-	-	-	-0.546757	9.64192e-18	4.33261e-12
	cg20923885	Body	SEPT9	septin 9	0.297129	5.07538e-12	2.28063e-06		cg01665118	Body	BTF3P11	basic transcription factor 3 pseudogene 11	-0.402185	1.57505e-27	7.07752e-22		cg09761040	3'UTR	LYL1	lymphoblastic leukemia associated hematopoiesis regulator 1	0.358715	5.62498e-20	2.52759e-14		cg07165851	1stExon	TULP4	tubby like protein 4	0.546175	5.5466e-20	2.49237e-14
	cg16028555	-	-	-	0.296804	2.26017e-20	1.01561e-14		cg08446038	Body	ITGA2	integrin, alpha 2 (CD49B, alpha 2 subunit of VLA-2 receptor)	-0.401797	5.84578e-30	2.62681e-24		cg13261825	Body	SLIT1	slit homolog 1 (Drosophila)	0.358706	3.94066e-18	1.77074e-12		cg07050692	Body	CHD7	chromodomain helicase DNA binding protein 7	0.546094	5.81415e-14	2.6126e-08
	cg25046720	-	-	-	0.29658	1.95966e-13	8.80576e-08		cg23030853	-	-	-	-0.401473	8.18765e-32	3.67913e-26		cg12339202	-	-	-	0.357662	1.99962e-18	8.98532e-13		cg06817454	-	-	-	-0.546074	3.08463e-21	1.38608e-15
	cg14687145	Body	FAM179A	family with sequence similarity 179, member A	0.295895	8.13232e-20	3.65426e-14		cg12435551	Body	SPAG17	sperm associated antigen 17	-0.401262	3.04367e-31	1.36768e-25		cg20923885	Body	SEPT9	septin 9	0.357114	1.8054e-12	8.11258e-07		cg09664215	Body	CD1E	CD1e molecule	-0.545633	5.12629e-33	2.3035e-27
	cg21849932	Body	LIME1	Lck interacting transmembrane adaptor 1	0.295891	7.89621e-17	3.54817e-11		cg11294750	Body	GPC6	glypican 6	-0.400842	2.65314e-32	1.19219e-26		cg01771479	-	-	-	-0.356991	4.17441e-18	1.87578e-12		cg09181792	TSS1500	CFTR	cystic fibrosis transmembrane conductance regulator (ATP-binding cassette sub-family C, member 7)	0.545326	5.15517e-32	2.31648e-26
	cg08481464	Body	C10orf11	chromosome 10 open reading frame 11	0.295486	1.6331e-17	7.33837e-12		cg02578087	Body	SSUH2	ssu-2 homolog (C. elegans)	-0.400814	1.42346e-29	6.39631e-24		cg21849932	Body	LIME1	Lck interacting transmembrane adaptor 1	0.356941	1.83143e-18	8.22954e-13		cg25992382	Body	RIN3	Ras and Rab interactor 3	-0.543653	6.91388e-22	3.10676e-16
	cg09365446	TSS1500	GOLPH3L	golgi phosphoprotein 3-like	0.295356	2.08803e-15	9.38257e-10		cg02325250	TSS200	CSF2	colony stimulating factor 2 (granulocyte-macrophage)	-0.400618	1.51151e-35	6.79198e-30		cg17744295	TSS1500	TPM4	tropomyosin 4	-0.356697	4.85383e-19	2.18108e-13		cg02756683	-	-	-	-0.543532	3.76486e-19	1.69174e-13
	cg12242450	TSS200	GCNT2	glucosaminyl (N-acetyl) transferase 2, I-branching enzyme (I blood group)	0.295168	1.14466e-15	5.14355e-10		cg23501051	TSS1500	-	-	-0.400586	2.07102e-29	9.30615e-24		cg07847030	Body	TCF7L1	transcription factor 7-like 1 (T-cell specific, HMG-box)	0.356378	2.37748e-15	1.06832e-09		cg05163329	-	-	-	-0.543323	6.21976e-23	2.79486e-17
	cg05057352	Body	XYLT1	xylosyltransferase I	0.294338	2.42757e-14	1.09083e-08		cg00233633	Body	CPVL	carboxypeptidase, vitellogenic-like	-0.400078	1.37275e-33	6.16849e-28		cg15444358	-	-	-	-0.356118	2.34648e-20	1.05439e-14		cg21435684	-	-	-	-0.543277	2.86461e-17	1.28722e-11
	cg13356175	TSS1500	S100A7L2	S100 calcium binding protein A7-like 2	-0.294298	3.53464e-16	1.58829e-10		cg20434422	Body	UOX	urate oxidase, pseudogene	-0.40003	1.80314e-31	8.10244e-26		cg04519622	-	-	-	-0.356003	1.2682e-19	5.69866e-14		cg00612828	Body	DCTD	dCMP deaminase	0.542873	2.22209e-16	9.985e-11
	cg04519622	-	-	-	-0.293806	1.4146e-17	6.35652e-12		cg03229682	5'UTR	PC	pyruvate carboxylase	-0.399013	1.37296e-29	6.1694e-24		cg11656177	-	-	-	0.355946	3.97913e-22	1.78803e-16		cg20173014	Body	FOXK2	forkhead box K2	0.542827	2.40581e-17	1.08106e-11
	cg22955778	-	-	-	0.293473	9.62383e-18	4.32448e-12		cg08266177	-	-	-	-0.398459	1.79562e-26	8.06863e-21		cg21966754	TSS200	TARM1	T cell-interacting, activating receptor on myeloid cells 1	-0.355666	1.3249e-10	5.95347e-05		cg24954967	-	-	-	-0.542775	8.52229e-23	3.8295e-17
	cg17347634	TSS1500	CYP7B1	cytochrome P450, family 7, subfamily B, polypeptide 1	0.293417	5.60479e-19	2.51852e-13		cg03851835	Body	SLC35F2	solute carrier family 35, member F2	-0.397965	2.35715e-32	1.05919e-26		cg18055007	TSS200	DDAH2	dimethylarginine dimethylaminohydrolase 2	0.355289	4.45892e-23	2.00362e-17		cg15928106	Body	LINC-PINT	long intergenic non-protein coding RNA, p53 induced transcript	-0.542007	9.01715e-18	4.05186e-12
	cg17589866	Body	ALK	anaplastic lymphoma receptor tyrosine kinase	0.292252	6.01532e-18	2.70299e-12		cg04279411	-	-	-	-0.397705	5.41003e-29	2.431e-23		cg03890691	TSS1500	DOC2A	double C2-like domains, alpha	0.354478	6.59316e-20	2.96264e-14		cg10907582	-	-	-	-0.541264	1.81779e-31	8.16825e-26
	cg08296191	Body	SHANK3	SH3 and multiple ankyrin repeat domains 3	0.292213	2.34619e-16	1.05426e-10		cg02927679	Body	DUSP5	dual specificity phosphatase 5	-0.397579	2.21652e-29	9.95996e-24		cg21118367	Body	C1orf21	chromosome 1 open reading frame 21	-0.354455	4.43163e-11	1.99136e-05		cg02468320	Body	CACNA1C	calcium channel, voltage-dependent, L type, alpha 1C subunit	-0.540942	1.74812e-17	7.8552e-12
	cg06084952	3'UTR	FBXL19	F-box and leucine-rich repeat protein 19	0.292157	1.47202e-14	6.61456e-09		cg06932535	-	-	-	-0.396878	3.63815e-30	1.63481e-24		cg18690368	Body	WIPF3	WAS/WASL interacting protein family, member 3	0.354303	9.88033e-17	4.43973e-11		cg23229770	-	-	-	-0.540861	9.78455e-24	4.3967e-18
	cg11907797	Body	PCDHGA4	protocadherin gamma subfamily A, 4	0.291392	3.99923e-19	1.79706e-13		cg17600393	Body	SNTG2	syntrophin, gamma 2	-0.396826	1.92117e-32	8.6328e-27		cg06556593	-	-	-	0.354115	9.50376e-17	4.27052e-11		cg00786165	-	-	-	-0.540132	1.1096e-19	4.98601e-14
	cg05004142	Body	CCDC102A	coiled-coil domain containing 102A	0.290952	2.32191e-19	1.04335e-13		cg20676788	-	-	-	-0.395883	2.42586e-27	1.09006e-21		cg00714725	Body	CYP26C1	cytochrome P450, family 26, subfamily C, polypeptide 1	0.353879	3.60425e-21	1.61957e-15		cg20765408	5'UTR	PARP4	poly (ADP-ribose) polymerase family, member 4	-0.539971	2.261e-17	1.01598e-11
	cg21483929	-	-	-	0.290798	1.66256e-15	7.47073e-10		cg14404418	-	-	-	-0.395763	1.55782e-33	7.00006e-28		cg14995475	Body	TNFSF9	tumor necrosis factor (ligand) superfamily, member 9	0.353746	8.82845e-16	3.96707e-10		cg12496211	Body	CACNA1C	calcium channel, voltage-dependent, L type, alpha 1C subunit	-0.539428	3.32448e-26	1.49386e-20
	cg14096229	Body	BTNL2	butyrophilin-like 2	-0.290675	7.52244e-16	3.38022e-10		cg23752651	Body	TNFRSF1A	tumor necrosis factor receptor superfamily, member 1A	-0.394964	1.25741e-31	5.65017e-26		cg24168221	TSS1500	CST9	cystatin 9 (testatin)	-0.353329	3.28984e-18	1.47829e-12		cg00287773	Body	CYSTM1	cysteine-rich transmembrane module containing 1	-0.538696	2.7064e-16	1.21612e-10
	cg16786481	TSS200	ERN2	endoplasmic reticulum to nucleus signaling 2	0.290366	1.6229e-23	7.29254e-18		cg03064100	-	-	-	-0.394912	7.98166e-35	3.58657e-29		cg00253398	Body	CELSR1	cadherin, EGF LAG seven-pass G-type receptor 1	0.352998	3.93342e-18	1.76749e-12		cg14939821	Body	DOCK1	dedicator of cytokinesis 1	-0.538572	9.24355e-20	4.1536e-14
	cg27208169	5'UTR	RAI1	retinoic acid induced 1	0.290184	4.53091e-22	2.03597e-16		cg01702055	-	-	-	-0.394864	2.67114e-27	1.20028e-21		cg14698448	-	-	-	0.352607	1.28522e-21	5.77516e-16		cg11598403	Body	MBP	myelin basic protein	0.538007	6.28069e-17	2.82224e-11
	cg25774643	TSS200	SCT	secretin	0.290119	9.33487e-17	4.19463e-11		cg03280622	Body	PLEC	plectin	-0.394605	1.28874e-31	5.79096e-26		cg08867825	Body	OLFM3	olfactomedin 3	0.352505	1.56743e-20	7.04328e-15		cg00490406	TSS200	AIM2	absent in melanoma 2	-0.537468	4.5566e-17	2.04751e-11
	cg21615915	Body	GRIK2	glutamate receptor, ionotropic, kainate 2	0.290114	8.32517e-20	3.74092e-14		cg08178956	-	-	-	-0.394452	4.81101e-31	2.16183e-25		cg06613765	TSS200	PIK3R6	phosphoinositide-3-kinase, regulatory subunit 6	-0.351204	1.86558e-16	8.38298e-11		cg03518729	-	-	-	-0.537052	2.64162e-14	1.18701e-08
	cg19839825	Body	PNPLA6	patatin-like phospholipase domain containing 6	0.289974	2.15629e-16	9.68932e-11		cg00432953	-	-	-	-0.393911	1.45213e-26	6.52515e-21		cg04111992	-	-	-	0.351202	4.133e-11	1.85717e-05		cg26986989	-	-	-	-0.536573	7.14622e-24	3.21116e-18
	cg21266502	-	-	-	0.289913	8.17026e-16	3.67132e-10		cg07586956	-	-	-	-0.393189	8.65844e-34	3.89068e-28		cg13419925	TSS1500	MFSD1	major facilitator superfamily domain containing 1	0.350606	2.41742e-19	1.08627e-13		cg03548857	TSS1500	FFAR2	free fatty acid receptor 2	-0.536452	4.33674e-22	1.94872e-16
	cg12381074	Body	ADAP1	ArfGAP with dual PH domains 1	0.289909	1.25643e-14	5.64578e-09		cg00950718	Body	CFAP45	cilia and flagella associated protein 45	-0.392949	6.13895e-35	2.75855e-29		cg01176363	Body	LIME1	Lck interacting transmembrane adaptor 1	0.350246	5.40554e-14	2.42899e-08		cg02361027	Body	LRP2	low density lipoprotein receptor-related protein 2	0.536321	3.32669e-16	1.49485e-10
	cg22705918	Body	DNMT3A	DNA (cytosine-5-)-methyltransferase 3 alpha	0.289872	9.0647e-18	4.07323e-12		cg24116380	-	-	-	-0.39269	1.04237e-29	4.6839e-24		cg08840441	Body	GMIP	GEM interacting protein	0.350238	2.03692e-14	9.15292e-09		cg00502926	TSS1500	RNASE7	ribonuclease, RNase A family, 7	-0.536272	2.17121e-20	9.75637e-15
	cg02711510	-	-	-	0.289618	4.84508e-16	2.17714e-10		cg19303524	Body	GRIP1	glutamate receptor interacting protein 1	-0.392451	1.35246e-30	6.07727e-25		cg12496211	Body	CACNA1C	calcium channel, voltage-dependent, L type, alpha 1C subunit	-0.350002	4.01291e-20	1.8032e-14		cg18085683	-	-	-	0.536214	9.73788e-20	4.37573e-14
	cg05924489	Body	AMT	aminomethyltransferase	0.289147	7.07544e-20	3.17936e-14		cg20513418	-	-	-	-0.391624	4.62765e-30	2.07944e-24		cg18512948	1stExon	REC8	REC8 meiotic recombination protein	0.349885	1.18744e-19	5.33579e-14		cg23507945	Body	IL22RA2	interleukin 22 receptor, alpha 2	-0.536036	1.12089e-14	5.03672e-09
	cg03466525	-	-	-	0.289073	7.11266e-22	3.19608e-16		cg09220326	Body	CDCP1	CUB domain containing protein 1	-0.391255	2.97672e-27	1.33759e-21		cg16264616	-	-	-	0.349047	5.04142e-24	2.26537e-18		cg03731131	Body	KCNN4	potassium channel, calcium activated intermediate/small conductance subfamily N alpha, member 4	0.535966	3.42449e-21	1.5388e-15
	cg20204986	Body	WT1	Wilms tumor 1	0.289041	1.28615e-19	5.77932e-14		cg18758433	Body	RPTOR	regulatory associated protein of MTOR, complex 1	-0.39021	2.93397e-35	1.31838e-29		cg14184400	Body	AMT	aminomethyltransferase	0.348682	1.04507e-23	4.69605e-18		cg03922381	-	-	-	-0.535168	5.0339e-23	2.26199e-17
	cg04186415	Body	WDR27	WD repeat domain 27	0.288821	1.24818e-17	5.6087e-12		cg18560915	Body	LNX1	ligand of numb-protein X 1, E3 ubiquitin protein ligase	-0.390133	1.85503e-30	8.3356e-25		cg19403029	Body	SOX7	SRY (sex determining region Y)-box 7	0.348577	2.23292e-18	1.00337e-12		cg19439651	-	-	-	-0.535027	3.82514e-29	1.71883e-23
	cg25934495	Body	TNFAIP3	tumor necrosis factor, alpha-induced protein 3	0.288404	4.36137e-17	1.95978e-11		cg16429725	Body	KIFC3	kinesin family member C3	-0.389633	1.08465e-29	4.8739e-24		cg08481464	Body	C10orf11	chromosome 10 open reading frame 11	0.34855	1.71947e-15	7.72645e-10		cg26939277	Body	ADARB2	adenosine deaminase, RNA-specific, B2 (non-functional)	-0.534775	6.01944e-26	2.70484e-20
	cg00071727	Body	FARP1	FERM, RhoGEF (ARHGEF) and pleckstrin domain protein 1 (chondrocyte-derived)	0.288271	2.48468e-19	1.11649e-13		cg22717825	TSS200	PLA2G2E	phospholipase A2, group IIE	-0.389586	4.08042e-32	1.83354e-26		cg24520479	-	-	-	-0.348466	2.60129e-27	1.16889e-21		cg08541649	-	-	-	-0.534547	3.80994e-31	1.712e-25
	cg22537334	Body	TLE3	transducin-like enhancer of split 3	0.288164	2.11777e-14	9.51623e-09		cg24033742	-	-	-	-0.389373	3.87079e-26	1.73934e-20		cg12381074	Body	ADAP1	ArfGAP with dual PH domains 1	0.348448	5.04045e-15	2.26493e-09		cg10111328	-	-	-	-0.534545	1.85715e-33	8.34514e-28
	cg06245989	Body	PLEKHA7	pleckstrin homology domain containing, family A member 7	0.288136	2.39868e-16	1.07785e-10		cg00804587	Body	CLDN1	claudin 1	-0.389316	4.33096e-27	1.94612e-21		cg05399613	3'UTR	C16orf74	chromosome 16 open reading frame 74	0.347927	2.62834e-19	1.18105e-13		cg03354554	-	-	-	-0.534465	7.83718e-19	3.52165e-13
	cg13985132	Body	-	-	0.287274	9.41368e-21	4.23004e-15		cg14009561	Body	TNFRSF1A	tumor necrosis factor receptor superfamily, member 1A	-0.388956	1.05994e-30	4.76283e-25		cg13835852	-	-	-	-0.347589	1.25011e-20	5.61739e-15		cg00029246	Body	DGKI	diacylglycerol kinase, iota	-0.534375	5.52509e-19	2.4827e-13
	cg24042578	5'UTR	PRKCZ	protein kinase C, zeta	0.286664	4.95433e-14	2.22623e-08		cg20769856	-	-	-	-0.388348	6.82684e-31	3.06765e-25		cg18839637	Body	PCDHGA2	protocadherin gamma subfamily A, 2	0.34673	3.94964e-23	1.77477e-17		cg02767093	Body	STK24	serine/threonine kinase 24	-0.534092	4.04671e-20	1.81839e-14
	cg10568066	Body	RNF39	ring finger protein 39	0.285912	3.08986e-08	0.0138843		cg21118367	Body	C1orf21	chromosome 1 open reading frame 21	-0.388226	7.05455e-33	3.16997e-27		cg26667091	Body	EHBP1L1	EH domain binding protein 1-like 1	0.346685	4.80153e-15	2.15757e-09		cg23960736	-	-	-	-0.533677	6.26513e-40	2.81524e-34
	cg02799466	TSS1500	PID1	phosphotyrosine interaction domain containing 1	0.285585	1.0061e-15	4.52093e-10		cg19311375	Body	EPAS1	endothelial PAS domain protein 1	-0.388207	3.65659e-28	1.64309e-22		cg16322014	5'UTR	DNHD1	dynein heavy chain domain 1	0.346424	9.24658e-17	4.15496e-11		cg22598247	Body	PTPRN2	protein tyrosine phosphatase, receptor type, N polypeptide 2	-0.533284	1.21098e-31	5.44154e-26
	cg05557233	-	-	-	0.285563	1.45866e-13	6.55451e-08		cg19791637	-	-	-	-0.388059	4.17692e-32	1.8769e-26		cg16791781	Body	AP2A2	adaptor-related protein complex 2, alpha 2 subunit	0.346267	4.47202e-17	2.00951e-11		cg05576992	-	-	-	-0.533261	2.1613e-34	9.71183e-29
	cg04015907	Body	FAM110A	family with sequence similarity 110, member A	0.285095	1.199e-19	5.38773e-14		cg14701867	Body	ZNF365	zinc finger protein 365	-0.387763	1.4864e-27	6.67916e-22		cg12148647	Body	PIP5K1C	phosphatidylinositol-4-phosphate 5-kinase, type I, gamma	0.346163	1.24137e-17	5.57811e-12		cg16787431	Body	HOXB3	homeobox B3	0.532887	5.59252e-18	2.51301e-12
	cg01586506	Body	SOX10	SRY (sex determining region Y)-box 10	0.284827	5.47821e-17	2.46164e-11		cg12629689	5'UTR	MUTYH	mutY homolog	-0.387399	4.51978e-27	2.03097e-21		cg03916694	Body	FLII	flightless I homolog (Drosophila)	0.346031	7.88395e-18	3.54266e-12		cg14216734	Body	MNDA	myeloid cell nuclear differentiation antigen	-0.532706	4.16869e-28	1.87321e-22
	cg17406248	Body	C9orf3	chromosome 9 open reading frame 3	0.28339	2.44619e-18	1.0992e-12		cg14643399	-	-	-	-0.387033	7.7925e-34	3.50157e-28		cg13434570	TSS1500	CTSE	cathepsin E	0.345916	8.08251e-22	3.63189e-16		cg14232218	-	-	-	0.532599	4.95997e-13	2.22877e-07
	cg00710180	-	-	-	0.283347	4.00361e-16	1.79903e-10		cg06533895	5'UTR	DCUN1D3	DCN1, defective in cullin neddylation 1, domain containing 3	-0.386743	9.93545e-25	4.46451e-19		cg06953130	3'UTR	PROSER2	proline and serine rich 2	0.34586	3.51484e-16	1.5794e-10		cg12340343	-	-	-	-0.531666	6.20615e-40	2.78874e-34
	cg04386614	Body	GRM8	glutamate receptor, metabotropic 8	-0.28312	7.81185e-18	3.51026e-12		cg26613811	-	-	-	-0.386717	5.3442e-32	2.40142e-26		cg21298174	TSS200	ZNF709	zinc finger protein 709	0.345481	4.0156e-17	1.80442e-11		cg17571559	5'UTR	HRH1	histamine receptor H1	-0.530627	2.51529e-26	1.13025e-20
	cg26730347	TSS200	SLC5A1	solute carrier family 5 (sodium/glucose cotransporter), member 1	0.282951	3.05988e-15	1.37496e-09		cg07573020	3'UTR	ANKH	ANKH inorganic pyrophosphate transport regulator	-0.386465	1.52327e-29	6.84484e-24		cg02799466	TSS1500	PID1	phosphotyrosine interaction domain containing 1	0.34541	3.06427e-17	1.37693e-11		cg07217824	-	-	-	-0.530105	1.99879e-14	8.98158e-09
	cg16520038	TSS200	MIR130A	microRNA 130a	0.282497	8.38815e-29	3.76923e-23		cg19773937	Body	FGGY	FGGY carbohydrate kinase domain containing	-0.386436	1.29985e-27	5.84089e-22		cg00565882	Body	CYP1B1	cytochrome P450, family 1, subfamily B, polypeptide 1	0.345205	4.54828e-20	2.04377e-14		cg16651768	-	-	-	-0.529872	1.5166e-21	6.81484e-16
	cg12548824	Body	MTUS1	microtubule associated tumor suppressor 1	0.282242	6.59609e-19	2.96396e-13		cg02544257	Body	FUK	fucokinase	-0.385738	7.49257e-29	3.3668e-23		cg10897223	Body	TRIM40	tripartite motif containing 40	0.345043	1.87951e-20	8.44559e-15		cg05875421	5'UTR	GPR68	G protein-coupled receptor 68	-0.52975	2.2354e-13	1.00448e-07
	cg10397930	-	-	-	0.282027	1.24972e-17	5.61563e-12		cg02849507	-	-	-	-0.385727	8.99529e-33	4.04204e-27		cg13453424	5'UTR	PTCH1	patched 1	0.34491	1.02923e-15	4.62484e-10		cg15601264	-	-	-	-0.529525	1.22212e-15	5.49163e-10
	cg02482730	Body	SEPT9	septin 9	0.281968	3.10442e-11	1.39497e-05		cg22716262	Body	MPP7	membrane protein, palmitoylated 7 (MAGUK p55 subfamily member 7)	-0.38545	3.26393e-30	1.46665e-24		cg14894216	TSS1500	CATSPER1	cation channel, sperm associated 1	-0.344855	1.02392e-17	4.60099e-12		cg15859189	Body	MAGI1	membrane associated guanylate kinase, WW and PDZ domain containing 1	0.52931	1.75413e-17	7.88222e-12
	cg03538480	-	-	-	0.28187	3.53685e-15	1.58929e-09		cg02225720	Body	ITGAE	integrin, alpha E (antigen CD103, human mucosal lymphocyte antigen 1; alpha polypeptide)	-0.385075	4.5026e-33	2.02325e-27		cg01362243	-	-	-	0.344642	1.56868e-22	7.04888e-17		cg22797031	-	-	-	0.528629	1.18664e-24	5.33219e-19
	cg20821442	Body	ATXN7L1	ataxin 7-like 1	0.28157	6.52522e-16	2.93211e-10		cg02723774	Body	MYO1C	myosin IC	-0.384567	3.02498e-28	1.35928e-22		cg24415066	-	-	-	0.34446	2.36186e-23	1.0613e-17		cg21108085	5'UTR	CD82	CD82 molecule	-0.528129	1.00714e-14	4.52561e-09
	cg13401893	Body	RNF39	ring finger protein 39	0.280999	9.54802e-09	0.00429041		cg09290175	-	-	-	-0.384424	4.25977e-28	1.91413e-22		cg24332002	Body	HSPG2	heparan sulfate proteoglycan 2	0.344201	5.76439e-16	2.59023e-10		cg19466563	1stExon	SPARCL1	SPARC-like 1 (hevin)	0.528026	6.6475e-18	2.98706e-12
	cg16254746	Body	FLOT1	flotillin 1	0.280273	2.78846e-21	1.253e-15		cg25127692	Body	IGF2BP2	insulin-like growth factor 2 mRNA binding protein 2	-0.384319	1.97045e-28	8.85425e-23		cg06264984	Body	CYP1B1	cytochrome P450, family 1, subfamily B, polypeptide 1	0.344009	8.61021e-21	3.86901e-15		cg16440978	-	-	-	-0.527943	7.59479e-15	3.41272e-09
	cg04227961	Body	RASAL1	RAS protein activator like 1 (GAP1 like)	0.280179	1.22521e-15	5.50552e-10		cg09049451	-	-	-	-0.384102	3.74155e-27	1.68127e-21		cg19534945	Body	LCN12	lipocalin 12	0.34263	3.38807e-13	1.52243e-07		cg01714284	Body	ACSL1	acyl-CoA synthetase long-chain family member 1	-0.527725	3.90854e-18	1.75631e-12
	cg07485775	Body	NEURL1B	neuralized E3 ubiquitin protein ligase 1B	0.28013	3.62351e-23	1.62823e-17		cg02743878	TSS1500	DHRS9	dehydrogenase/reductase (SDR family) member 9	-0.383937	1.01422e-32	4.55741e-27		cg19686152	TSS1500	TMOD3	tropomodulin 3 (ubiquitous)	-0.342486	1.73094e-22	7.77801e-17		cg03276000	Body	DPP6	dipeptidyl-peptidase 6	-0.527657	8.67007e-37	3.89591e-31
	cg26404511	5'UTR	CNR2	cannabinoid receptor 2 (macrophage)	0.280107	7.49121e-17	3.36618e-11		cg22918434	-	-	-	-0.383605	7.15986e-27	3.21729e-21		cg04555966	Body	GCK	glucokinase (hexokinase 4)	0.342398	5.53695e-17	2.48803e-11		cg14706245	Body	PTPRN2	protein tyrosine phosphatase, receptor type, N polypeptide 2	-0.52754	1.39159e-30	6.25312e-25
	cg12075247	-	-	-	0.280018	1.30648e-15	5.87069e-10		cg15530112	-	-	-	-0.383604	2.47324e-27	1.11135e-21		cg24393673	Body	OLFM3	olfactomedin 3	0.342278	6.16632e-21	2.77084e-15		cg15812586	-	-	-	-0.527313	4.27837e-17	1.92249e-11
	cg02707307	-	-	-	0.279916	9.51703e-20	4.27649e-14		cg27183818	-	-	-	-0.38359	6.90896e-31	3.10455e-25		cg20294304	TSS1500	HMGA1	high mobility group AT-hook 1	0.342217	8.20394e-21	3.68645e-15		cg07899076	Body	RNF216	ring finger protein 216	0.527243	7.90008e-17	3.54991e-11
	cg27561786	Body	RERE	arginine-glutamic acid dipeptide (RE) repeats	0.279531	3.71376e-18	1.66878e-12		cg07948480	-	-	-	-0.383231	3.02218e-30	1.35802e-24		cg03611265	Body	HEBP1	heme binding protein 1	0.342108	4.7345e-14	2.12745e-08		cg06541222	-	-	-	-0.526917	4.24647e-17	1.90815e-11
	cg13261825	Body	SLIT1	slit homolog 1 (Drosophila)	0.279475	1.31401e-15	5.90454e-10		cg23560676	Body	NSMCE2	non-SMC element 2, MMS21 homolog (S. cerevisiae)	-0.38322	2.95121e-26	1.32613e-20		cg12217625	Body	VSIG8	V-set and immunoglobulin domain containing 8	0.342104	1.10606e-22	4.97007e-17		cg19746375	Body	PTPRN2	protein tyrosine phosphatase, receptor type, N polypeptide 2	-0.526864	5.83154e-41	2.62041e-35
	cg03827689	-	-	-	0.279311	3.3586e-20	1.50919e-14		cg27365701	Body	DUSP6	dual specificity phosphatase 6	-0.383064	7.84074e-28	3.52325e-22		cg23670353	Body	FGGY	FGGY carbohydrate kinase domain containing	0.341946	7.31253e-13	3.28589e-07		cg24119869	TSS200	KIR3DX1	killer cell immunoglobulin-like receptor, three domains, X1	-0.52589	2.05491e-24	9.23374e-19
	cg05643964	Body	LIME1	Lck interacting transmembrane adaptor 1	0.279115	7.49457e-23	3.36769e-17		cg05696969	Body	SH3RF2	SH3 domain containing ring finger 2	-0.382919	1.48993e-28	6.69503e-23		cg23851515	Body	NRXN1	neurexin 1	-0.341799	6.09292e-17	2.73786e-11		cg17085710	-	-	-	-0.525804	9.6639e-26	4.34248e-20
	cg02413187	TSS200	MUM1	melanoma associated antigen (mutated) 1	0.279013	2.51285e-11	1.12915e-05		cg11421182	5'UTR	BLCAP	bladder cancer associated protein	-0.382888	4.51242e-32	2.02766e-26		cg23950788	5'UTR	PPP1R17	protein phosphatase 1, regulatory subunit 17	-0.341725	1.20423e-17	5.41124e-12		cg02304370	Body	PHRF1	PHD and ring finger domains 1	-0.525667	3.3265e-28	1.49477e-22
	cg04904318	1stExon	HOXB1	homeobox B1	0.278784	1.32746e-15	5.96494e-10		cg05471495	-	-	-	-0.382788	1.63965e-26	7.36777e-21		cg08231096	TSS200	THSD7B	thrombospondin, type I, domain containing 7B	-0.341464	1.82416e-21	8.1969e-16		cg16384355	-	-	-	-0.525369	7.41712e-40	3.33289e-34
	cg22877452	-	-	-	0.278759	1.59044e-15	7.14668e-10		cg07220152	-	-	-	-0.382507	4.43667e-31	1.99362e-25		cg26182406	-	-	-	-0.341367	7.01342e-13	3.15149e-07		cg08877357	-	-	-	-0.525149	1.38106e-22	6.2058e-17
	cg08774009	-	-	-	0.278295	1.71174e-22	7.69172e-17		cg09429735	Body	EIF4E3	eukaryotic translation initiation factor 4E family member 3	-0.382287	3.42682e-33	1.53985e-27		cg07471052	TSS1500	CDK3	cyclin-dependent kinase 3	0.341252	1.36344e-14	6.12662e-09		cg13414270	-	-	-	-0.524603	1.33286e-14	5.98921e-09
	cg02017926	Body	CDK2AP1	cyclin-dependent kinase 2 associated protein 1	0.278068	4.04644e-16	1.81827e-10		cg00068038	Body	CRIM1	cysteine rich transmembrane BMP regulator 1 (chordin-like)	-0.38221	1.09301e-29	4.91145e-24		cg03736781	-	-	-	-0.340991	1.6281e-15	7.31591e-10		cg09682183	Body	UNC93A	unc-93 homolog A (C. elegans)	-0.524356	2.36661e-25	1.06344e-19
	cg08032924	TSS1500	CMTM2	CKLF-like MARVEL transmembrane domain containing 2	0.277878	7.82965e-17	3.51826e-11		cg01463644	-	-	-	-0.381699	1.59898e-27	7.18501e-22		cg13455326	Body	OLFM2	olfactomedin 2	-0.340914	1.03473e-20	4.64956e-15		cg04245540	Body	IL31RA	interleukin 31 receptor A	-0.524297	1.52592e-20	6.85675e-15
	cg06535003	-	-	-	0.277757	4.97088e-19	2.23367e-13		cg17243643	1stExon	RDH5	retinol dehydrogenase 5 (11-cis/9-cis)	-0.38145	4.87707e-26	2.19152e-20		cg27497928	3'UTR	CLCN1	chloride channel, voltage-sensitive 1	-0.340858	2.90753e-26	1.3065e-20		cg04642300	Body	ARMC2	armadillo repeat containing 2	-0.523798	1.3474e-19	6.05457e-14
	cg24197059	-	-	-	0.277584	1.82802e-19	8.21422e-14		cg01380194	5'UTR	ARAP1	ArfGAP with RhoGAP domain, ankyrin repeat and PH domain 1	-0.381375	5.46138e-31	2.45407e-25		cg05643964	Body	LIME1	Lck interacting transmembrane adaptor 1	0.340761	1.48459e-27	6.67104e-22		cg10371155	3'UTR	MED1	mediator complex subunit 1	-0.52343	2.26844e-22	1.01933e-16
	cg08678044	1stExon	CLEC11A	C-type lectin domain family 11, member A	0.277372	1.27422e-14	5.72572e-09		cg00864954	Body	SF3B3	splicing factor 3b, subunit 3, 130kDa	-0.381182	3.52997e-31	1.5862e-25		cg15952487	Body	CD1B	CD1b molecule	-0.340455	6.47137e-21	2.90792e-15		cg08540215	TSS1500	AOC1	amine oxidase, copper containing 1	-0.523381	8.10063e-16	3.64003e-10
	cg10307662	-	-	-	0.277371	2.72954e-16	1.22652e-10		cg08419450	-	-	-	-0.38052	1.68341e-28	7.56442e-23		cg15773261	Body	ADGRD1	adhesion G protein-coupled receptor D1	0.340412	1.26287e-14	5.6747e-09		cg10126234	Body	ZFYVE21	zinc finger, FYVE domain containing 21	0.522961	2.34544e-17	1.05393e-11
	cg20633317	Body	WNT11	wingless-type MMTV integration site family, member 11	0.276603	1.62561e-18	7.30471e-13		cg09043214	Body	TNFRSF1A	tumor necrosis factor receptor superfamily, member 1A	-0.379966	9.3074e-34	4.18229e-28		cg06160973	1stExon	LRP1	low density lipoprotein receptor-related protein 1	0.340019	4.53478e-19	2.03771e-13		cg16252110	-	-	-	-0.522845	1.68561e-37	7.5743e-32
	cg05774672	Body	FZD5	frizzled class receptor 5	0.27628	1.19947e-24	5.38981e-19		cg17486314	5'UTR	BACH2	BTB and CNC homology 1, basic leucine zipper transcription factor 2	-0.379962	2.1311e-33	9.5761e-28		cg01014190	Body	NRXN1	neurexin 1	-0.339972	1.98176e-18	8.90506e-13		cg06249604	Body	RNF39	ring finger protein 39	0.522734	2.24642e-19	1.00943e-13
	cg05797623	Body	ADAMTS3	ADAM metallopeptidase with thrombospondin type 1 motif, 3	0.276278	1.09531e-12	4.9218e-07		cg05191839	-	-	-	-0.379862	1.15055e-30	5.17e-25		cg07485775	Body	NEURL1B	neuralized E3 ubiquitin protein ligase 1B	0.339957	1.33877e-24	6.01579e-19		cg01282174	-	-	-	-0.522684	1.48827e-21	6.68755e-16
	cg10571104	Body	ZNF575	zinc finger protein 575	0.275898	2.34802e-19	1.05509e-13		cg14971574	Body	ERC1	ELKS/RAB6-interacting/CAST family member 1	-0.379813	3.40751e-23	1.53117e-17		cg26687072	TSS200	HOXB1	homeobox B1	0.339264	4.04384e-16	1.81711e-10		cg18582260	5'UTR	PARP4	poly (ADP-ribose) polymerase family, member 4	-0.522578	8.77184e-17	3.94163e-11
	cg14668747	TSS200	ALDOC	aldolase C, fructose-bisphosphate	0.275502	1.18219e-16	5.31219e-11		cg25043986	-	-	-	-0.379795	3.06708e-27	1.37819e-21		cg04492086	-	-	-	0.339218	5.75137e-18	2.58438e-12		cg21304619	-	-	-	-0.522539	1.69264e-38	7.60591e-33
	cg14573817	TSS1500	TMEM263	transmembrane protein 263	0.275372	8.11307e-22	3.64561e-16		cg10820936	Body	MREG	melanoregulin	-0.37961	6.65717e-32	2.9914e-26		cg01316476	-	-	-	0.339103	8.07729e-22	3.62954e-16		cg03505654	5'UTR	NLRP3	NLR family, pyrin domain containing 3	-0.522306	1.77383e-18	7.97073e-13
	cg23674169	TSS200	MUM1	melanoma associated antigen (mutated) 1	0.275246	1.39681e-11	6.27656e-06		cg00306951	-	-	-	-0.379558	5.24883e-28	2.35857e-22		cg03799713	-	-	-	-0.338905	2.75215e-17	1.23668e-11		cg19368016	Body	CELF2	CUGBP, Elav-like family member 2	-0.52228	9.63665e-15	4.33024e-09
	cg08322580	-	-	-	0.275219	1.29969e-08	0.00584015		cg05582286	-	-	-	-0.379261	7.31588e-31	3.2874e-25		cg01558877	TSS200	C22orf42	chromosome 22 open reading frame 42	-0.338716	9.29991e-18	4.17892e-12		cg25581222	Body	CSNK1G1	casein kinase 1, gamma 1	-0.522176	1.53428e-19	6.89432e-14
	cg13987885	Body	TOMM5	translocase of outer mitochondrial membrane 5 homolog (yeast)	-0.275144	4.64421e-13	2.08688e-07		cg03663556	-	-	-	-0.379144	1.60792e-31	7.2252e-26		cg03961853	Body	GALNT2	polypeptide N-acetylgalactosaminyltransferase 2	0.338692	4.16963e-12	1.87363e-06		cg09611620	5'UTR	FOXP1	forkhead box P1	-0.522086	8.80765e-20	3.95773e-14
	cg14042396	-	-	-	0.274973	2.9128e-21	1.30887e-15		cg06407441	-	-	-	-0.378878	7.69723e-26	3.45876e-20		cg00425217	3'UTR	NFIX	nuclear factor I/X (CCAAT-binding transcription factor)	0.338676	1.12784e-22	5.06795e-17		cg10255237	-	-	-	-0.52178	2.53608e-14	1.13959e-08
	cg12094892	-	-	-	0.274751	3.81513e-25	1.71433e-19		cg17220055	5'UTR	HIVEP3	human immunodeficiency virus type I enhancer binding protein 3	-0.37832	1.10431e-25	4.96221e-20		cg03682366	-	-	-	0.338101	1.02604e-18	4.61051e-13		cg25978218	Body	EFHD2	EF-hand domain family, member D2	-0.521513	2.62927e-19	1.18147e-13
	cg06417962	TSS1500	RNH1	ribonuclease/angiogenin inhibitor 1	0.274536	5.97362e-20	2.68425e-14		cg21628504	-	-	-	-0.378295	1.04098e-27	4.67765e-22		cg21336434	TSS1500	HPVC1	human papillomavirus (type 18) E5 central sequence-like 1	-0.337913	1.16744e-17	5.24592e-12		cg09557149	Body	DCTD	dCMP deaminase	0.521459	5.60255e-15	2.51751e-09
	cg03084983	-	-	-	0.274334	1.24924e-17	5.61348e-12		cg25270178	-	-	-	-0.378058	3.24115e-32	1.45642e-26		cg23930334	Body	SLC22A20	solute carrier family 22, member 20	0.33788	5.92717e-17	2.66338e-11		cg27230882	-	-	-	-0.521208	2.32482e-25	1.04466e-19
	cg04122918	Body	DPF3	D4, zinc and double PHD fingers, family 3	0.274229	1.10228e-15	4.95312e-10		cg18655369	-	-	-	-0.378029	2.08898e-26	9.38683e-21		cg05924489	Body	AMT	aminomethyltransferase	0.337781	5.32376e-23	2.39224e-17		cg11868461	-	-	-	-0.521166	2.34164e-12	1.05222e-06
	cg09271661	Body	PRDM16	PR domain containing 16	0.274131	1.01001e-14	4.5385e-09		cg24501758	-	-	-	-0.377879	1.3199e-26	5.93099e-21		cg18002116	Body	PCDH8	protocadherin 8	0.337717	3.53773e-16	1.58968e-10		cg21341586	5'UTR	EIF4E	eukaryotic translation initiation factor 4E	-0.520477	3.06558e-14	1.37752e-08
	cg25792581	-	-	-	0.274061	1.23879e-16	5.56649e-11		cg10187713	-	-	-	-0.377463	1.97849e-25	8.89035e-20		cg12729305	-	-	-	0.336943	1.16417e-16	5.23122e-11		cg00387964	Body	SORCS2	sortilin-related VPS10 domain containing receptor 2	-0.520437	1.23925e-15	5.56857e-10
	cg25596783	-	-	-	0.273982	1.04718e-14	4.70553e-09		cg26531231	TSS1500	CHRNA9	cholinergic receptor, nicotinic, alpha 9 (neuronal)	-0.37716	7.80288e-26	3.50623e-20		cg15613420	TSS1500	H2AFY	H2A histone family, member Y	0.336634	5.36612e-16	2.41127e-10		cg11860091	Body	FAM173B	family with sequence similarity 173, member B	0.520234	2.22784e-18	1.00108e-12
	cg15074033	-	-	-	0.273946	7.4469e-20	3.34627e-14		cg03577157	Body	RNU5E-1	RNA, U5E small nuclear 1	-0.377054	3.22437e-31	1.44887e-25		cg24392672	-	-	-	-0.336201	4.03589e-10	0.000181353		cg16596317	-	-	-	-0.520208	3.96113e-19	1.77994e-13
	cg19813135	Body	TNFAIP3	tumor necrosis factor, alpha-induced protein 3	0.273799	1.80884e-18	8.12803e-13		cg16861964	Body	CHST11	carbohydrate (chondroitin 4) sulfotransferase 11	-0.376159	1.23761e-27	5.56123e-22		cg09356672	-	-	-	0.336082	2.05532e-15	9.2356e-10		cg09935667	Body	C12orf49	chromosome 12 open reading frame 49	0.520079	6.86095e-12	3.08297e-06
	cg13885243	Body	STXBP1	syntaxin binding protein 1	0.273719	2.62453e-16	1.17934e-10		cg02126235	5'UTR	SERPINA1	serpin peptidase inhibitor, clade A (alpha-1 antiproteinase, antitrypsin), member 1	-0.376012	3.7457e-30	1.68313e-24		cg07355926	-	-	-	0.335667	6.97753e-27	3.13536e-21		cg02394701	-	-	-	-0.519957	5.80733e-35	2.60953e-29
	cg21287322	Body	ANK2	ankyrin 2, neuronal	0.273231	7.26568e-18	3.26484e-12		cg01832672	Body	VPS37B	vacuolar protein sorting 37 homolog B (S. cerevisiae)	-0.375834	2.73473e-23	1.22885e-17		cg14115756	TSS1500	GPR21	G protein-coupled receptor 21	0.335613	1.32569e-11	5.957e-06		cg09555736	TSS1500	RAB11FIP3	RAB11 family interacting protein 3 (class II)	-0.519596	6.75643e-22	3.03601e-16
	cg15240990	5'UTR	C19orf38	chromosome 19 open reading frame 38	0.273191	4.83755e-15	2.17376e-09		cg17781866	Body	ACOX3	acyl-CoA oxidase 3, pristanoyl	0.375782	2.26467e-35	1.01763e-29		cg03283235	Body	TMEM132D	transmembrane protein 132D	-0.335381	1.21072e-18	5.4404e-13		cg10426658	-	-	-	-0.519452	2.46275e-37	1.10664e-31
	cg00204465	TSS200	MYO15B	myosin XVB pseudogene	0.272875	1.18418e-18	5.32114e-13		cg07551060	Body	GRK5	G protein-coupled receptor kinase 5	-0.375522	1.9622e-23	8.81714e-18		cg00221382	-	-	-	0.33526	3.61713e-18	1.62536e-12		cg09756014	-	-	-	-0.519436	9.54651e-35	4.28973e-29
	cg05166871	Body	SKAP1	src kinase associated phosphoprotein 1	0.272056	3.37547e-16	1.51677e-10		cg07677157	-	-	-	-0.375252	4.98212e-28	2.23872e-22		cg07288557	-	-	-	0.334892	8.75477e-16	3.93396e-10		cg11588197	Body	ETS1	v-ets avian erythroblastosis virus E26 oncogene homolog 1	-0.519301	5.46287e-21	2.45475e-15
	cg26265787	TSS1500	TYK2	tyrosine kinase 2	0.271852	6.9779e-17	3.13553e-11		cg16365424	-	-	-	-0.375248	2.13761e-27	9.60539e-22		cg13114921	-	-	-	0.334789	1.34405e-18	6.03949e-13		cg06670039	Body	SNX29	sorting nexin 29	0.518583	8.67385e-20	3.8976e-14
	cg04330881	Body	CCNYL1	cyclin Y-like 1	0.271791	1.27108e-17	5.71163e-12		cg25236791	Body	WDR82	WD repeat domain 82	-0.375165	6.41287e-26	2.88163e-20		cg03312716	TSS1500	TRPV4	transient receptor potential cation channel, subfamily V, member 4	0.334762	8.17803e-23	3.67481e-17		cg19518426	-	-	-	-0.518504	3.37147e-27	1.51497e-21
	cg11236452	Body	PCDHGA2	protocadherin gamma subfamily A, 2	0.271562	1.63035e-12	7.32598e-07		cg25956089	Body	MECOM	MDS1 and EVI1 complex locus	-0.375132	5.3072e-33	2.3848e-27		cg24690071	1stExon	ZIC2	Zic family member 2	0.334581	4.52444e-21	2.03306e-15		cg16162122	Body	KCNQ2	potassium channel, voltage gated KQT-like subfamily Q, member 2	-0.517893	3.2006e-25	1.43819e-19
	cg00146645	TSS1500	HIST3H2BB	histone cluster 3, H2bb	-0.271538	2.98261e-16	1.34024e-10		cg18661379	3'UTR	SUFU	suppressor of fused homolog (Drosophila)	-0.374661	1.06216e-31	4.77281e-26		cg26398044	-	-	-	0.334276	8.66847e-17	3.89519e-11		cg09317554	Body	LRBA	LPS-responsive vesicle trafficking, beach and anchor containing	0.517836	5.92724e-15	2.66341e-09
	cg22159528	Body	ZNF575	zinc finger protein 575	0.271527	2.57236e-18	1.15589e-12		cg00610577	Body	ETV6	ets variant 6	-0.37395	4.29105e-26	1.92819e-20		cg05564266	TSS1500	CEP85L	centrosomal protein 85kDa-like	0.334085	2.62693e-28	1.18041e-22		cg00253398	Body	CELSR1	cadherin, EGF LAG seven-pass G-type receptor 1	0.517833	4.81925e-19	2.16553e-13
	cg17883035	Body	BCL3	B-cell CLL/lymphoma 3	0.27146	2.98174e-18	1.33985e-12		cg07495389	5'UTR	MAPRE3	microtubule-associated protein, RP/EB family, member 3	-0.373702	1.25191e-29	5.62545e-24		cg19839825	Body	PNPLA6	patatin-like phospholipase domain containing 6	0.333782	6.18283e-15	2.77826e-09		cg01288184	Body	CABLES1	Cdk5 and Abl enzyme substrate 1	-0.517176	2.29232e-14	1.03006e-08
	cg08326019	Body	-	-	0.271448	1.53094e-14	6.87927e-09		cg06529600	-	-	-	-0.372997	7.61237e-29	3.42063e-23		cg21263710	TSS1500	DCC	DCC netrin 1 receptor	-0.333683	6.32466e-17	2.84199e-11		cg06456031	1stExon	TMEM140	transmembrane protein 140	-0.517152	4.97019e-15	2.23336e-09
	cg00174573	-	-	-	0.270564	1.09272e-19	4.91014e-14		cg21637761	Body	SPECC1	sperm antigen with calponin homology and coiled-coil domains 1	-0.372815	1.40943e-28	6.33327e-23		cg04556393	Body	ADCY10	adenylate cyclase 10 (soluble)	-0.333668	4.81898e-18	2.16542e-12		cg07783183	Body	UVRAG	UV radiation resistance associated	0.517009	5.89527e-16	2.64905e-10
	cg25926572	Body	INPP5D	inositol polyphosphate-5-phosphatase, 145kDa	0.270524	1.30751e-19	5.87533e-14		cg10907912	Body	STK17B	serine/threonine kinase 17b	-0.37246	7.845e-37	3.52516e-31		cg10932018	-	-	-	0.33363	2.6973e-18	1.21203e-12		cg26934214	Body	PTPRN2	protein tyrosine phosphatase, receptor type, N polypeptide 2	-0.516994	3.70218e-39	1.66358e-33
	cg14036981	-	-	-	0.270505	8.9841e-17	4.03701e-11		cg11093142	Body	RCBTB2	regulator of chromosome condensation (RCC1) and BTB (POZ) domain containing protein 2	-0.372456	3.23513e-27	1.45371e-21		cg02267270	Body	MDGA1	MAM domain containing glycosylphosphatidylinositol anchor 1	0.333627	2.68758e-16	1.20766e-10		cg26829395	-	-	-	-0.516874	2.83789e-16	1.27521e-10
	cg03736781	-	-	-	-0.27025	2.20239e-14	9.89645e-09		cg13289884	3'UTR	CDKN1B	cyclin-dependent kinase inhibitor 1B (p27, Kip1)	-0.372181	3.76543e-28	1.692e-22		cg24240626	5'UTR	REG3A	regenerating islet-derived 3 alpha	-0.333568	3.77268e-22	1.69526e-16		cg08752433	Body	PPTC7	PTC7 protein phosphatase homolog (S. cerevisiae)	-0.516837	4.14679e-24	1.86336e-18
	cg26407571	Body	-	-	0.270125	3.96381e-12	1.78114e-06		cg02697979	Body	ABTB2	ankyrin repeat and BTB (POZ) domain containing 2	-0.372107	6.8862e-28	3.09432e-22		cg00797651	TSS1500	CD55	CD55 molecule, decay accelerating factor for complement (Cromer blood group)	0.333426	1.42147e-16	6.3874e-11		cg13067635	-	-	-	-0.516587	1.14711e-16	5.15454e-11
	cg15243578	3'UTR	PITPNM2	phosphatidylinositol transfer protein, membrane-associated 2	0.270015	1.24878e-22	5.61139e-17		cg12044693	Body	BCKDHB	branched chain keto acid dehydrogenase E1, beta polypeptide	-0.372013	5.62723e-28	2.5286e-22		cg20970205	-	-	-	0.333312	1.29169e-18	5.80422e-13		cg05767404	Body	GCSAML	germinal center-associated, signaling and motility-like	-0.516586	2.74442e-21	1.23321e-15
	cg19098710	Body	RASAL1	RAS protein activator like 1 (GAP1 like)	0.27001	2.56911e-19	1.15443e-13		cg08597067	Body	ELOVL5	ELOVL fatty acid elongase 5	0.371976	3.52056e-35	1.58197e-29		cg06730438	Body	TLE3	transducin-like enhancer of split 3	0.333142	2.60538e-14	1.17073e-08		cg19248557	Body	HLA-DRA	major histocompatibility complex, class II, DR alpha	-0.516478	3.38616e-14	1.52158e-08
	cg02455706	Body	CRISPLD2	cysteine-rich secretory protein LCCL domain containing 2	0.269669	1.27237e-14	5.71742e-09		cg12349837	Body	COL4A3	collagen, type IV, alpha 3 (Goodpasture antigen)	-0.371373	9.81962e-25	4.41245e-19		cg08774009	-	-	-	0.332915	2.72916e-22	1.22635e-16		cg15319576	-	-	-	-0.516204	2.27372e-14	1.0217e-08
	cg19832331	Body	FARP1	FERM, RhoGEF (ARHGEF) and pleckstrin domain protein 1 (chondrocyte-derived)	0.269547	1.90525e-14	8.56125e-09		cg14088282	-	-	-	-0.371265	4.94753e-30	2.22318e-24		cg06890610	Body	SNX29	sorting nexin 29	0.332764	1.20726e-18	5.42484e-13		cg14036402	Body	EFHD2	EF-hand domain family, member D2	-0.515977	8.69668e-18	3.90786e-12
	cg12420900	TSS1500	TACC2	transforming, acidic coiled-coil containing protein 2	0.269211	4.48872e-19	2.01701e-13		cg00409126	-	-	-	-0.37123	4.50445e-32	2.02408e-26		cg22705929	TSS1500	YPEL4	yippee-like 4 (Drosophila)	0.332656	6.20626e-15	2.78879e-09		cg04499514	TSS200	C3AR1	complement component 3a receptor 1	-0.515718	2.46362e-16	1.10703e-10
	cg11142013	Body	MIPEP	mitochondrial intermediate peptidase	0.269199	1.87445e-11	8.42288e-06		cg08418872	Body	TNFRSF1A	tumor necrosis factor receptor superfamily, member 1A	-0.371119	7.44776e-34	3.34666e-28		cg11761200	Body	REG1A	regenerating islet-derived 1 alpha	-0.332565	1.02397e-28	4.60123e-23		cg13531667	TSS1500	MCC	mutated in colorectal cancers	-0.51563	2.893e-12	1.29997e-06
	cg02344527	-	-	-	0.269166	1.99531e-17	8.96593e-12		cg00806644	-	-	-	-0.370947	7.46994e-26	3.35663e-20		cg18891127	-	-	-	0.33176	3.73033e-13	1.67623e-07		cg00208967	TSS1500	OLFM2	olfactomedin 2	0.51555	9.06694e-23	4.07424e-17
	cg18973628	-	-	-	0.26912	3.02351e-15	1.35862e-09		cg26195358	Body	NPAS3	neuronal PAS domain protein 3	-0.370857	1.06506e-32	4.78584e-27		cg03962421	Body	UBE3C	ubiquitin protein ligase E3C	0.331579	1.11816e-18	5.02445e-13		cg26055899	Body	KIAA0922	KIAA0922	-0.515547	3.80909e-13	1.71162e-07
	cg02276831	TSS1500	-	-	0.269013	5.07208e-24	2.27914e-18		cg06333725	5'UTR	SGMS1	sphingomyelin synthase 1	-0.37081	1.08471e-27	4.87414e-22		cg18369516	Body	ZBTB46	zinc finger and BTB domain containing 46	0.331513	1.40277e-15	6.30338e-10		cg25766247	-	-	-	-0.515309	1.20048e-12	5.39437e-07
	cg05113373	Body	LMF1	lipase maturation factor 1	0.268794	2.49689e-19	1.12198e-13		cg26247168	Body	TRIM29	tripartite motif containing 29	-0.370686	1.58444e-28	7.11969e-23		cg27208169	5'UTR	RAI1	retinoic acid induced 1	0.331479	1.37193e-21	6.16476e-16		cg05492975	Body	CDH4	cadherin 4, type 1, R-cadherin (retinal)	-0.515038	1.27775e-36	5.74156e-31
	cg12428326	3'UTR	ZHX3	zinc fingers and homeoboxes 3	0.268728	9.02654e-16	4.05609e-10		cg01076495	1stExon	ECM1	extracellular matrix protein 1	-0.370355	1.33149e-30	5.98304e-25		cg19641327	Body	FBXL7	F-box and leucine-rich repeat protein 7	-0.331427	1.77047e-15	7.95564e-10		cg12394201	-	-	-	-0.515034	4.2503e-15	1.90988e-09
	cg10377153	TSS200	PTPDC1	protein tyrosine phosphatase domain containing 1	0.267995	1.22411e-14	5.50053e-09		cg07094785	-	-	-	-0.370157	1.2343e-25	5.54632e-20		cg13202591	-	-	-	0.331388	5.41296e-19	2.43232e-13		cg06794543	TSS200	ZNF106	zinc finger protein 106	0.515001	3.32915e-17	1.49596e-11
	cg18734433	Body	ZNF775	zinc finger protein 775	0.267659	2.13525e-20	9.59475e-15		cg27227804	Body	CLEC16A	C-type lectin domain family 16, member A	-0.369917	2.85475e-29	1.28279e-23		cg11298724	Body	AFF3	AF4/FMR2 family, member 3	0.331208	1.30849e-18	5.87973e-13		cg22917314	-	-	-	-0.514898	1.59293e-38	7.15784e-33
	cg23658462	Body	EFNA2	ephrin-A2	-0.267451	5.08124e-17	2.28326e-11		cg06810490	-	-	-	-0.369765	8.36194e-25	3.75745e-19		cg24181266	Body	DOCK6	dedicator of cytokinesis 6	0.331106	5.50492e-22	2.47364e-16		cg26450106	TSS1500	CST7	cystatin F (leukocystatin)	-0.51467	2.43631e-16	1.09476e-10
	cg01510388	TSS1500	CYP7B1	cytochrome P450, family 7, subfamily B, polypeptide 1	0.267418	1.28453e-18	5.77207e-13		cg12024811	Body	KALRN	kalirin, RhoGEF kinase	-0.369631	1.0544e-32	4.73795e-27		cg13817518	-	-	-	0.330666	8.8166e-20	3.96175e-14		cg07267845	Body	PTPRN2	protein tyrosine phosphatase, receptor type, N polypeptide 2	-0.514656	1.94791e-29	8.75294e-24
	cg02866106	TSS1500	CHRM2	cholinergic receptor, muscarinic 2	0.267119	4.62065e-17	2.07629e-11		cg24178897	-	-	-	-0.369157	5.47607e-30	2.46068e-24		cg17107893	-	-	-	0.330648	2.6924e-24	1.20983e-18		cg19405484	-	-	-	-0.514522	1.35243e-17	6.07714e-12
	cg26913058	Body	MRPL28	mitochondrial ribosomal protein L28	0.266951	9.31738e-14	4.18677e-08		cg25928474	Body	ABCC3	ATP-binding cassette, sub-family C (CFTR/MRP), member 3	-0.369092	2.93689e-31	1.31969e-25		cg22386492	Body	KAZN	kazrin, periplakin interacting protein	0.330639	1.18451e-08	0.0053226		cg04349084	-	-	-	-0.51445	3.7796e-15	1.69837e-09
	cg06844165	Body	CAMKK1	calcium/calmodulin-dependent protein kinase kinase 1, alpha	0.266844	4.47818e-09	0.00201227		cg02484352	Body	PDLIM4	PDZ and LIM domain 4	-0.368917	1.72766e-27	7.76326e-22		cg21209395	Body	-	-	0.330303	6.76436e-19	3.03957e-13		cg18066946	5'UTR	CTBP2	C-terminal binding protein 2	0.514019	1.47389e-17	6.62294e-12
	cg25654774	Body	LPIN1	lipin 1	0.266519	6.60388e-19	2.96746e-13		cg15668538	3'UTR	TTC19	tetratricopeptide repeat domain 19	-0.368905	3.05314e-31	1.37193e-25		cg07462279	3'UTR	AAGAB	alpha- and gamma-adaptin binding protein	0.330303	2.45855e-15	1.10475e-09		cg08443563	-	-	-	-0.513766	4.58452e-16	2.06006e-10
	cg03452168	5'UTR	RAG2	recombination activating gene 2	0.266309	6.18244e-14	2.77808e-08		cg17939585	TSS1500	PLXNB2	plexin B2	-0.368879	6.02748e-29	2.70845e-23		cg15676916	Body	DOCK1	dedicator of cytokinesis 1	0.330256	7.7266e-11	3.47196e-05		cg10609174	-	-	-	0.513333	3.19719e-15	1.43666e-09
	cg25952247	Body	LHX3	LIM homeobox 3	-0.266265	1.23794e-14	5.56269e-09		cg25063165	-	-	-	-0.368805	5.66643e-32	2.54622e-26		cg00905220	Body	ABR	active BCR-related	0.329863	2.89105e-14	1.2991e-08		cg13663303	Body	AGXT2	alanine--glyoxylate aminotransferase 2	-0.513273	5.37649e-23	2.41593e-17
	cg00033877	Body	ATP11A	ATPase, class VI, type 11A	0.266224	1.36209e-14	6.12055e-09		cg04057599	-	-	-	-0.368767	7.25497e-27	3.26003e-21		cg11598403	Body	MBP	myelin basic protein	0.329816	1.96332e-15	8.82222e-10		cg27104173	Body	PTPRN2	protein tyrosine phosphatase, receptor type, N polypeptide 2	-0.513015	3.2631e-43	1.46628e-37
	cg06730161	TSS1500	CNTN1	contactin 1	-0.265945	3.40102e-16	1.52825e-10		cg19889066	-	-	-	-0.368654	1.81662e-28	8.16302e-23		cg19700682	5'UTR	AGAP11	ankyrin repeat and GTPase domain Arf GTPase activating protein 11	0.329805	8.58447e-16	3.85744e-10		cg07388969	-	-	-	-0.513014	2.09159e-15	9.39858e-10
	cg27451362	TSS1500	GRIK2	glutamate receptor, ionotropic, kainate 2	0.265751	1.41437e-09	0.000635548		cg26438942	-	-	-	-0.368267	2.59959e-27	1.16813e-21		cg05368740	Body	HSPB6	heat shock protein, alpha-crystallin-related, B6	0.329339	4.78242e-21	2.14899e-15		cg00200653	Body	RORA	RAR-related orphan receptor A	-0.51299	8.40147e-17	3.77521e-11
	cg04192412	Body	TBC1D4	TBC1 domain family, member 4	0.265712	8.8544e-15	3.97873e-09		cg14082893	-	-	-	-0.36812	1.59899e-29	7.1851e-24		cg10322504	-	-	-	0.329089	2.88393e-17	1.29589e-11		cg16250868	Body	SDK1	sidekick cell adhesion molecule 1	-0.512914	2.24063e-20	1.00683e-14
	cg01847441	Body	ACTN1	actinin, alpha 1	0.265657	2.81378e-21	1.26437e-15		cg13780718	3'UTR	ZSWIM1	zinc finger, SWIM-type containing 1	-0.367908	3.16297e-28	1.42129e-22		cg16473141	1stExon	REC8	REC8 meiotic recombination protein	0.328936	2.30243e-18	1.0346e-12		cg03900492	Body	PTPRN2	protein tyrosine phosphatase, receptor type, N polypeptide 2	-0.512703	2.51999e-23	1.13236e-17
	cg16484473	-	-	-	0.265623	6.76335e-18	3.03912e-12		cg13718141	Body	SHB	Src homology 2 domain containing adaptor protein B	-0.367821	1.01926e-29	4.58007e-24		cg05175762	Body	PTPRN2	protein tyrosine phosphatase, receptor type, N polypeptide 2	-0.3289	9.31287e-20	4.18475e-14		cg14486338	Body	KCNS2	potassium voltage-gated channel, modifier subfamily S, member 2	0.51247	2.45502e-28	1.10317e-22
	cg27629453	-	-	-	0.265328	2.83015e-15	1.27173e-09		cg26137286	Body	SLC22A18	solute carrier family 22, member 18	-0.367762	3.13663e-26	1.40945e-20		cg20784768	Body	SLC35F3	solute carrier family 35, member F3	0.328895	9.0061e-26	4.0469e-20		cg08282873	-	-	-	-0.512458	1.0833e-36	4.86782e-31
	cg20318358	TSS1500	ASCL4	achaete-scute family bHLH transcription factor 4	-0.265257	5.24725e-14	2.35786e-08		cg27549186	Body	TIMP2	TIMP metallopeptidase inhibitor 2	-0.367497	2.33707e-25	1.05017e-19		cg17479898	-	-	-	0.328768	1.57306e-13	7.06854e-08		cg03560685	TSS1500	MBP	myelin basic protein	0.512127	1.48153e-15	6.65728e-10
	cg03138955	TSS1500	SH2D4A	SH2 domain containing 4A	0.265236	1.17213e-13	5.26697e-08		cg09425279	-	-	-	-0.367175	9.90364e-27	4.45021e-21		cg23135546	Body	ASPSCR1	alveolar soft part sarcoma chromosome region, candidate 1	0.328752	6.89458e-13	3.09809e-07		cg10310310	Body	PTPRN2	protein tyrosine phosphatase, receptor type, N polypeptide 2	-0.512103	1.32623e-25	5.95943e-20
	cg14759565	-	-	-	0.265232	3.67013e-16	1.64918e-10		cg10316899	Body	MACF1	microtubule-actin crosslinking factor 1	-0.366526	4.04439e-28	1.81735e-22		cg03443762	-	-	-	0.328399	5.16837e-20	2.32241e-14		cg24833737	-	-	-	-0.511989	4.85144e-41	2.18e-35
	cg14531038	Body	PARK7	parkinson protein 7	0.2651	9.18425e-11	4.12695e-05		cg05068848	-	-	-	-0.365874	5.9946e-31	2.69368e-25		cg11455444	TSS200	-	-	0.328245	1.69717e-26	7.62627e-21		cg08950105	-	-	-	-0.511927	2.73223e-35	1.22773e-29
	cg12443604	TSS200	BTBD17	BTB (POZ) domain containing 17	0.264803	1.04107e-20	4.67808e-15		cg16554447	Body	MLIP	muscular LMNA-interacting protein	-0.365868	7.89966e-30	3.54972e-24		cg21576886	TSS1500	PYHIN1	pyrin and HIN domain family, member 1	-0.32816	5.59039e-18	2.51205e-12		cg23594345	-	-	-	-0.511924	9.38743e-23	4.21825e-17
	cg06832339	Body	STK31	serine/threonine kinase 31	0.264608	3.51724e-16	1.58047e-10		cg02566391	Body	IL12RB2	interleukin 12 receptor, beta 2	-0.365407	1.72655e-30	7.75827e-25		cg18454133	TSS1500	EFS	embryonal Fyn-associated substrate	0.328085	6.00323e-10	0.000269756		cg07160992	Body	AKT1	v-akt murine thymoma viral oncogene homolog 1	0.511819	2.90759e-12	1.30653e-06
	cg04386400	-	-	-	0.264565	5.16327e-15	2.32012e-09		cg04658021	TSS1500	PER1	period circadian clock 1	-0.365311	2.93081e-26	1.31696e-20		cg22923514	5'UTR	VWA2	von Willebrand factor A domain containing 2	0.328085	3.98217e-23	1.78939e-17		cg06452558	-	-	-	-0.511748	9.58081e-27	4.30515e-21
	cg18757468	Body	EHBP1L1	EH domain binding protein 1-like 1	0.264521	1.57131e-14	7.06068e-09		cg01923775	Body	PALLD	palladin, cytoskeletal associated protein	-0.364899	3.36371e-27	1.51149e-21		cg06878771	TSS1500	CBLN4	cerebellin 4 precursor	0.327524	3.98938e-16	1.79263e-10		cg20984904	Body	PTPRN2	protein tyrosine phosphatase, receptor type, N polypeptide 2	-0.511698	1.19343e-30	5.36267e-25
	cg12134570	5'UTR	LYL1	lymphoblastic leukemia associated hematopoiesis regulator 1	0.264414	8.90314e-22	4.00063e-16		cg07800959	Body	CNIH3	cornichon family AMPA receptor auxiliary protein 3	-0.364562	2.80426e-27	1.26009e-21		cg14040633	TSS1500	CDK3	cyclin-dependent kinase 3	0.327158	5.23804e-12	2.35372e-06		cg27016272	Body	CMTM8	CKLF-like MARVEL transmembrane domain containing 8	0.511685	1.31052e-17	5.88886e-12
	cg23914842	3'UTR	H6PD	hexose-6-phosphate dehydrogenase (glucose 1-dehydrogenase)	0.264385	8.29961e-17	3.72944e-11		cg24965479	Body	BCAS3	breast carcinoma amplified sequence 3	-0.364561	2.42296e-26	1.08876e-20		cg10724690	1stExon	TMEM202	transmembrane protein 202	-0.327111	3.43373e-17	1.54295e-11		cg05167973	3'UTR	PHLDA2	pleckstrin homology-like domain, family A, member 2	-0.511538	6.06379e-16	2.72477e-10
	cg18735956	-	-	-	0.264301	1.73112e-19	7.77881e-14		cg16336556	Body	LTBP1	latent transforming growth factor beta binding protein 1	-0.364492	1.23265e-26	5.5389e-21		cg09093485	3'UTR	RNF39	ring finger protein 39	0.327094	6.22608e-19	2.79769e-13		cg10131001	Body	SCUBE3	signal peptide, CUB domain, EGF-like 3	0.511517	1.38642e-14	6.22989e-09
	cg11076306	Body	LIMCH1	LIM and calponin homology domains 1	0.264289	1.26956e-15	5.7048e-10		cg14042308	TSS1500	RIN1	Ras and Rab interactor 1	-0.364303	1.8238e-28	8.19527e-23		cg03066050	Body	KLF4	Kruppel-like factor 4 (gut)	0.32704	4.86652e-18	2.18678e-12		cg25730428	1stExon	MAS1L	MAS1 proto-oncogene like, G protein-coupled receptor	-0.51147	1.29803e-23	5.83271e-18
	cg16658412	Body	MAD1L1	MAD1 mitotic arrest deficient-like 1 (yeast)	0.264256	9.28019e-16	4.17006e-10		cg26572992	Body	CRTC1	CREB regulated transcription coactivator 1	-0.364289	1.06823e-33	4.80011e-28		cg00301372	-	-	-	-0.326947	2.04396e-16	9.18453e-11		cg10278046	Body	ZNF500	zinc finger protein 500	0.511382	1.00038e-16	4.49522e-11
	cg11138095	TSS1500	MLNR	motilin receptor	0.264254	3.29231e-22	1.4794e-16		cg02737554	-	-	-	-0.363853	1.57354e-31	7.07071e-26		cg22424903	Body	TEAD3	TEA domain family member 3	0.326867	1.96039e-17	8.80904e-12		cg01361499	-	-	-	-0.511279	1.37895e-23	6.19632e-18
	cg12304520	Body	PCDHGA4	protocadherin gamma subfamily A, 4	0.264216	2.48966e-20	1.11873e-14		cg06937927	-	-	-	-0.363704	4.44879e-30	1.99907e-24		cg04656051	Body	SLC11A1	solute carrier family 11 (proton-coupled divalent metal ion transporter), member 1	0.326819	2.48712e-21	1.11759e-15		cg23019886	-	-	-	-0.511192	9.87224e-15	4.4361e-09
	cg23671279	Body	TRAPPC9	trafficking protein particle complex 9	0.2642	5.30691e-15	2.38466e-09		cg17796511	Body	TMEM39B	transmembrane protein 39B	-0.363701	6.59597e-27	2.96391e-21		cg25298161	TSS200	LTK	leukocyte receptor tyrosine kinase	0.326722	3.72716e-27	1.6748e-21		cg00059652	-	-	-	-0.511056	5.77684e-20	2.59583e-14
	cg12349181	Body	BAIAP2	BAI1-associated protein 2	0.264131	1.92394e-13	8.64523e-08		cg13475583	-	-	-	-0.363203	7.11657e-37	3.19784e-31		cg13891220	Body	PITX2	paired-like homeodomain 2	0.326658	1.56919e-19	7.05119e-14		cg20595457	Body	RASSF5	Ras association (RalGDS/AF-6) domain family member 5	-0.511008	1.43005e-13	6.42593e-08
	cg15246085	TSS200	AMT	aminomethyltransferase	0.264084	1.88524e-20	8.47133e-15		cg20140201	TSS200	C2orf54	chromosome 2 open reading frame 54	-0.363197	4.49581e-28	2.0202e-22		cg23187316	Body	C7orf50	chromosome 7 open reading frame 50	0.326597	1.82776e-23	8.21305e-18		cg14466759	Body	CUX1	cut-like homeobox 1	0.510494	5.37706e-16	2.41619e-10
	cg05719392	Body	SMYD3	SET and MYND domain containing 3	0.263795	2.64134e-17	1.18689e-11		cg04473405	TSS1500	KRT85	keratin 85, type II	-0.362836	2.27847e-34	1.02383e-28		cg07722657	-	-	-	0.326377	7.66462e-13	3.4441e-07		cg14462124	5'UTR	STK17B	serine/threonine kinase 17b	-0.510009	3.36762e-15	1.51324e-09
	cg23780110	Body	ASXL2	additional sex combs like transcriptional regulator 2	0.263732	1.15279e-16	5.18006e-11		cg00430895	-	-	-	-0.362671	4.85992e-32	2.18381e-26		cg18183163	3'UTR	SP5	Sp5 transcription factor	0.326094	4.68469e-19	2.10507e-13		cg13456241	Body	RBPMS	RNA binding protein with multiple splicing	0.509993	4.08285e-14	1.83463e-08
	cg09356672	-	-	-	0.263661	2.73713e-15	1.22993e-09		cg06907930	Body	-	-	-0.362404	5.7573e-24	2.58705e-18		cg18657700	TSS1500	AGXT	alanine-glyoxylate aminotransferase	-0.325948	9.32707e-18	4.19113e-12		cg03652336	Body	MAML3	mastermind-like 3 (Drosophila)	-0.509929	5.89997e-18	2.65116e-12
	cg02140384	-	-	-	0.263606	2.77187e-17	1.24554e-11		cg03109660	Body	RELL1	RELT-like 1	-0.362373	2.72907e-27	1.22631e-21		cg16126286	Body	SDCCAG8	serologically defined colon cancer antigen 8	0.32588	1.68743e-23	7.58247e-18		cg14290576	5'UTR	NFIL3	nuclear factor, interleukin 3 regulated	-0.509817	2.64038e-20	1.18646e-14
	cg11073813	-	-	-	0.263308	1.6261e-14	7.30689e-09		cg01343313	-	-	-	-0.362161	8.4091e-33	3.77864e-27		cg07490070	Body	ANKRD23	ankyrin repeat domain 23	0.325759	7.03101e-16	3.15939e-10		cg05114861	Body	SH3BP5	SH3-domain binding protein 5 (BTK-associated)	0.509711	4.92865e-14	2.21469e-08
	cg04336561	Body	PTPRN2	protein tyrosine phosphatase, receptor type, N polypeptide 2	-0.26306	2.92183e-17	1.31293e-11		cg19019198	TSS200	MIRLET7G	microRNA let-7g	-0.36212	1.52849e-23	6.86827e-18		cg25500028	-	-	-	0.325746	9.30788e-20	4.1825e-14		cg24035107	Body	METTL16	methyltransferase like 16	0.509644	1.05435e-15	4.73773e-10
	cg20760116	-	-	-	0.262928	5.10583e-15	2.29431e-09		cg06817454	-	-	-	-0.361858	5.84569e-30	2.62677e-24		cg13040418	Body	TRPS1	trichorhinophalangeal syndrome I	0.325544	2.73928e-10	0.00012309		cg21937128	Body	FAM63A	family with sequence similarity 63, member A	-0.509533	5.42248e-21	2.4366e-15
	cg20934265	Body	MTHFD1	methylenetetrahydrofolate dehydrogenase (NADP+ dependent) 1, methenyltetrahydrofolate cyclohydrolase, formyltetrahydrofolate synthetase	0.262861	2.80518e-15	1.26051e-09		cg07807757	-	-	-	-0.361837	2.01911e-31	9.07287e-26		cg01900358	Body	LPCAT1	lysophosphatidylcholine acyltransferase 1	0.325465	4.67549e-19	2.10094e-13		cg04911139	5'UTR	KSR1	kinase suppressor of ras 1	-0.50925	4.74871e-13	2.13384e-07
	cg16491362	-	-	-	0.262829	5.5466e-21	2.49237e-15		cg09293559	Body	ZFHX3	zinc finger homeobox 3	-0.361836	1.09301e-27	4.91144e-22		cg09635954	5'UTR	PRR15	proline rich 15	0.325361	3.51285e-22	1.5785e-16		cg22164298	Body	ANK2	ankyrin 2, neuronal	-0.50909	7.64057e-15	3.4333e-09
	cg00413250	Body	SHISA9	shisa family member 9	0.262826	8.4919e-21	3.81584e-15		cg00664697	-	-	-	-0.361414	7.95812e-32	3.57599e-26		cg04615639	5'UTR	TBC1D16	TBC1 domain family, member 16	0.325077	7.40017e-14	3.32527e-08		cg14657915	Body	DNAH9	dynein, axonemal, heavy chain 9	-0.508918	3.45627e-24	1.55308e-18
	cg14480530	Body	DENND3	DENN/MADD domain containing 3	0.262556	7.03129e-18	3.15952e-12		cg16001422	Body	PLEC	plectin	-0.361359	8.86236e-29	3.98231e-23		cg24543939	-	-	-	0.32484	1.857e-14	8.34445e-09		cg13185413	Body	RNF39	ring finger protein 39	0.508665	7.7583e-15	3.4862e-09
	cg09441748	Body	EBF3	early B-cell factor 3	0.262414	4.38764e-17	1.97159e-11		cg00700039	Body	SMCHD1	structural maintenance of chromosomes flexible hinge domain containing 1	-0.361316	3.85461e-32	1.73207e-26		cg22325186	Body	FBRSL1	fibrosin-like 1	0.324827	1.62817e-10	7.31619e-05		cg26202762	TSS1500	SNORD115-10	small nucleolar RNA, C/D box 115-10	-0.508588	3.47228e-21	1.56027e-15
	cg12148647	Body	PIP5K1C	phosphatidylinositol-4-phosphate 5-kinase, type I, gamma	0.262123	7.85493e-14	3.52962e-08		cg02927821	TSS1500	-	-	-0.361291	2.43949e-28	1.09619e-22		cg23353432	Body	MMP9	matrix metallopeptidase 9	0.324688	8.84154e-17	3.97295e-11		cg15080590	Body	PTPRN2	protein tyrosine phosphatase, receptor type, N polypeptide 2	-0.508554	3.91482e-28	1.75913e-22
	cg20202413	5'UTR	PTH1R	parathyroid hormone 1 receptor	0.261967	4.15563e-22	1.86734e-16		cg08595592	-	-	-	-0.361208	4.01642e-29	1.80478e-23		cg05673079	-	-	-	-0.324531	3.97519e-16	1.78626e-10		cg03294207	Body	ADAMTS5	ADAM metallopeptidase with thrombospondin type 1 motif, 5	0.508229	1.01024e-14	4.53953e-09
	cg18081338	-	-	-	0.261579	6.86105e-15	3.08302e-09		cg19832556	-	-	-	-0.361199	2.57025e-29	1.15494e-23		cg12877039	Body	PCDHGA4	protocadherin gamma subfamily A, 4	0.32438	5.02316e-18	2.25716e-12		cg13070632	-	-	-	-0.508186	1.44248e-29	6.48181e-24
	cg18454133	TSS1500	EFS	embryonal Fyn-associated substrate	0.261479	1.09646e-09	0.000492694		cg24749089	Body	FMNL2	formin-like 2	-0.360851	2.30079e-26	1.03386e-20		cg05569742	Body	PRDM6	PR domain containing 6	0.324217	1.47679e-27	6.63599e-22		cg18442362	Body	OGDH	oxoglutarate (alpha-ketoglutarate) dehydrogenase (lipoamide)	-0.508111	6.85749e-14	3.08142e-08
	cg06613765	TSS200	PIK3R6	phosphoinositide-3-kinase, regulatory subunit 6	-0.261175	1.32026e-15	5.93262e-10		cg12048331	Body	WDR82	WD repeat domain 82	-0.360707	9.22671e-24	4.14603e-18		cg02578070	Body	MAN1A1	mannosidase, alpha, class 1A, member 1	0.324163	1.60646e-13	7.21863e-08		cg23654401	Body	VOPP1	vesicular, overexpressed in cancer, prosurvival protein 1	-0.507755	1.73556e-14	7.79877e-09
	cg01080902	3'UTR	ZNF575	zinc finger protein 575	0.261104	3.63691e-21	1.63425e-15		cg24531955	3'UTR	LOXL2	lysyl oxidase-like 2	-0.360336	1.07293e-29	4.82123e-24		cg24420432	Body	CUX1	cut-like homeobox 1	0.324134	1.04012e-16	4.67381e-11		cg18458509	Body	SLC22A18AS	solute carrier family 22 (organic cation transporter), member 18 antisense	-0.507688	3.93074e-17	1.76628e-11
	cg02859910	-	-	-	0.261066	1.44939e-10	6.51287e-05		cg08824847	-	-	-	-0.360018	7.07828e-33	3.18063e-27		cg01039763	-	-	-	0.324098	1.36174e-15	6.11897e-10		cg25607249	1stExon	SLC1A5	solute carrier family 1 (neutral amino acid transporter), member 5	-0.506812	1.62578e-16	7.30548e-11
	cg25153741	Body	COL23A1	collagen, type XXIII, alpha 1	0.260961	1.48478e-13	6.67189e-08		cg05775517	-	-	-	-0.359661	5.98795e-28	2.69069e-22		cg04358463	-	-	-	0.324081	1.41029e-15	6.33716e-10		cg26010877	-	-	-	-0.506761	1.0064e-30	4.52225e-25
	cg16204989	Body	NALCN	sodium leak channel, non selective	0.260891	2.78368e-13	1.25085e-07		cg16233797	-	-	-	-0.359599	2.18526e-27	9.8195e-22		cg18369680	-	-	-	-0.323832	2.21461e-19	9.95138e-14		cg07060794	Body	IGF2BP3	insulin-like growth factor 2 mRNA binding protein 3	-0.50643	8.32705e-20	3.74177e-14
	cg00267694	-	-	-	-0.260679	7.54819e-16	3.39179e-10		cg12885484	-	-	-	-0.359525	4.48018e-27	2.01317e-21		cg16491362	-	-	-	0.323692	2.07291e-21	9.31465e-16		cg04973183	-	-	-	0.506411	2.94737e-18	1.3244e-12
	cg01896130	-	-	-	-0.260499	6.1166e-21	2.7485e-15		cg01862311	-	-	-	-0.359336	1.11876e-27	5.02717e-22		cg21191810	TSS1500	CEP85L	centrosomal protein 85kDa-like	0.323594	7.41341e-14	3.33122e-08		cg21766592	1stExon	SLC1A5	solute carrier family 1 (neutral amino acid transporter), member 5	-0.506259	2.57455e-16	1.15688e-10
	cg12113819	TSS1500	MED13L	mediator complex subunit 13-like	0.260479	6.22783e-19	2.79848e-13		cg17852932	Body	PDLIM4	PDZ and LIM domain 4	-0.359059	2.86135e-30	1.28575e-24		cg10264188	5'UTR	KCNK4	potassium channel, two pore domain subfamily K, member 4	0.323572	2.91217e-21	1.30859e-15		cg07296597	-	-	-	-0.506082	1.88153e-30	8.45468e-25
	cg26166935	Body	PHLPP1	PH domain and leucine rich repeat protein phosphatase 1	0.26047	3.56287e-16	1.60098e-10		cg15418499	5'UTR	IL18	interleukin 18	-0.358906	1.00817e-26	4.5302e-21		cg15243034	Body	USP35	ubiquitin specific peptidase 35	0.323514	7.56153e-19	3.39778e-13		cg07525077	Body	RNASE3	ribonuclease, RNase A family, 3	-0.505946	1.04984e-22	4.71749e-17
	cg08416194	-	-	-	0.260284	1.27659e-14	5.73638e-09		cg12860764	Body	ATP10A	ATPase, class V, type 10A	-0.358691	3.31193e-28	1.48822e-22		cg07838943	Body	VPS13D	vacuolar protein sorting 13 homolog D (S. cerevisiae)	0.323494	1.32558e-21	5.95651e-16		cg02883666	TSS1500	MIR496	microRNA 496	-0.505838	1.0717e-28	4.81568e-23
	cg15442746	Body	IL12A	interleukin 12A	0.260108	1.4044e-17	6.31071e-12		cg19163395	Body	HDAC5	histone deacetylase 5	-0.358613	7.29846e-31	3.27957e-25		cg21546300	Body	GRAMD4	GRAM domain containing 4	0.323382	1.29057e-18	5.79919e-13		cg00676711	-	-	-	-0.505687	2.33093e-19	1.0474e-13
	cg25528806	1stExon	OR8D2	olfactory receptor, family 8, subfamily D, member 2 (gene/pseudogene)	-0.259986	4.48588e-19	2.01573e-13		cg23592421	-	-	-	-0.35853	1.97389e-27	8.86971e-22		cg02482730	Body	SEPT9	septin 9	0.323128	5.13693e-10	0.000230829		cg06187750	-	-	-	-0.505367	1.59772e-29	7.17938e-24
	cg18054674	Body	PCDHGA4	protocadherin gamma subfamily A, 4	0.259966	5.58285e-20	2.50866e-14		cg24495350	Body	HEXA	hexosaminidase A (alpha polypeptide)	-0.358427	1.21835e-29	5.47469e-24		cg04483460	Body	LRP8	low density lipoprotein receptor-related protein 8, apolipoprotein e receptor	0.322238	2.61826e-11	1.17652e-05		cg25774643	TSS200	SCT	secretin	0.50505	8.82518e-27	3.9656e-21
	cg02137183	TSS1500	AGK	acylglycerol kinase	0.259773	1.95108e-20	8.76719e-15		cg14096207	Body	SUSD4	sushi domain containing 4	-0.358327	3.43074e-28	1.54161e-22		cg16425038	TSS200	REC8	REC8 meiotic recombination protein	0.32195	7.74507e-18	3.48026e-12		cg08847614	-	-	-	-0.50498	2.49968e-36	1.12323e-30
	cg18303896	-	-	-	0.259745	1.07459e-16	4.82869e-11		cg16582517	3'UTR	BHLHE40	basic helix-loop-helix family, member e40	-0.358255	5.12752e-30	2.30406e-24		cg08327428	-	-	-	-0.321669	3.68714e-17	1.65682e-11		cg26321153	Body	PTPRN2	protein tyrosine phosphatase, receptor type, N polypeptide 2	-0.504791	9.93884e-32	4.46603e-26
	cg00980625	Body	GRP	gastrin-releasing peptide	-0.259671	1.62871e-12	7.31862e-07		cg22341848	Body	PITHD1	PITH (C-terminal proteasome-interacting domain of thioredoxin-like) domain containing 1	-0.358076	2.22637e-32	1.00042e-26		cg03907016	Body	TNFSF9	tumor necrosis factor (ligand) superfamily, member 9	0.321469	6.53984e-14	2.93869e-08		cg13981787	TSS200	SIGLEC12	sialic acid binding Ig-like lectin 12 (gene/pseudogene)	-0.50475	3.08372e-20	1.38567e-14
	cg08866497	-	-	-	-0.259459	4.18754e-15	1.88168e-09		cg11424376	Body	GALNT2	polypeptide N-acetylgalactosaminyltransferase 2	-0.358027	2.5785e-29	1.15865e-23		cg21167643	Body	CAPN2	calpain 2, (m/II) large subunit	0.321343	8.57534e-20	3.85334e-14		cg19509988	Body	PTPRN2	protein tyrosine phosphatase, receptor type, N polypeptide 2	-0.504663	3.44284e-36	1.54704e-30
	cg17982031	1stExon	PCDHGB4	protocadherin gamma subfamily B, 4	0.259442	7.45293e-18	3.34898e-12		cg03795574	Body	IGF1R	insulin-like growth factor 1 receptor	-0.35795	2.44956e-32	1.10071e-26		cg09271661	Body	PRDM16	PR domain containing 16	0.320971	1.64915e-13	7.41048e-08		cg14628604	Body	PTPRN2	protein tyrosine phosphatase, receptor type, N polypeptide 2	-0.504562	1.63394e-32	7.34211e-27
	cg05330921	Body	BOD1L1	biorientation of chromosomes in cell division 1-like 1	0.259297	4.22489e-17	1.89846e-11		cg08697732	-	-	-	-0.357209	9.72398e-25	4.36948e-19		cg00164949	3'UTR	C1QL1	complement component 1, q subcomponent-like 1	0.320747	7.27691e-18	3.26989e-12		cg16104837	Body	PSTPIP1	proline-serine-threonine phosphatase interacting protein 1	0.504295	1.17575e-15	5.28324e-10
	cg11812071	Body	TNFAIP3	tumor necrosis factor, alpha-induced protein 3	0.259016	5.13252e-17	2.3063e-11		cg04483460	Body	LRP8	low density lipoprotein receptor-related protein 8, apolipoprotein e receptor	0.357199	2.93314e-31	1.31801e-25		cg23874437	Body	SPRED3	sprouty-related, EVH1 domain containing 3	0.320646	2.98979e-13	1.34347e-07		cg09126279	-	-	-	-0.504143	1.21332e-14	5.45209e-09
	cg04646674	Body	NFIX	nuclear factor I/X (CCAAT-binding transcription factor)	0.258946	6.35873e-17	2.8573e-11		cg01537445	-	-	-	-0.357154	3.42801e-31	1.54038e-25		cg13822849	Body	OLFM1	olfactomedin 1	0.320579	2.75493e-15	1.23793e-09		cg00902153	Body	LPP	LIM domain containing preferred translocation partner in lipoma	-0.503746	5.67999e-17	2.55231e-11
	cg15954353	3'UTR	-	-	0.258921	1.54002e-12	6.9201e-07		cg27115863	-	-	-	-0.357035	5.59099e-28	2.51232e-22		cg01638185	Body	PRKCA	protein kinase C, alpha	0.320417	7.29135e-17	3.27638e-11		cg23678594	-	-	-	-0.503671	2.67018e-16	1.19985e-10
	cg00633552	Body	PCDHGA4	protocadherin gamma subfamily A, 4	0.258907	1.98034e-16	8.89867e-11		cg19249874	-	-	-	-0.356967	2.60363e-29	1.16994e-23		cg25388349	Body	TACC2	transforming, acidic coiled-coil containing protein 2	-0.320322	6.82277e-22	3.06582e-16		cg01195545	-	-	-	-0.503616	4.25924e-17	1.91389e-11
	cg08567941	-	-	-	0.258836	3.89593e-14	1.75064e-08		cg19463193	-	-	-	-0.356663	2.24129e-23	1.00713e-17		cg14914552	Body	PTDSS1	phosphatidylserine synthase 1	0.320247	1.04157e-14	4.68032e-09		cg07078958	Body	SH3BP5	SH3-domain binding protein 5 (BTK-associated)	-0.503613	4.22076e-14	1.8966e-08
	cg12633154	Body	RNF39	ring finger protein 39	0.258759	3.11956e-09	0.00140178		cg08327038	Body	CIRH1A	cirrhosis, autosomal recessive 1A (cirhin)	-0.356535	3.57473e-26	1.60631e-20		cg20168964	Body	TMEM132D	transmembrane protein 132D	-0.32024	3.53499e-15	1.58845e-09		cg04821520	-	-	-	-0.503599	6.8701e-18	3.08709e-12
	cg22004069	-	-	-	0.258703	7.38176e-16	3.317e-10		cg01965552	-	-	-	-0.356156	1.93114e-26	8.67761e-21		cg18162371	-	-	-	0.320221	1.36333e-16	6.12613e-11		cg00007076	1stExon	RRS1	RRS1 ribosome biogenesis regulator homolog (S. cerevisiae)	-0.503154	7.11271e-23	3.1961e-17
	cg05607053	TSS1500	SOX6	SRY (sex determining region Y)-box 6	0.258685	8.74562e-19	3.92985e-13		cg07886195	Body	SPC24	SPC24, NDC80 kinetochore complex component	-0.356017	6.2811e-22	2.82242e-16		cg10319331	Body	TMEM132B	transmembrane protein 132B	-0.320213	2.75868e-16	1.23961e-10		cg00619628	Body	MTHFD1L	methylenetetrahydrofolate dehydrogenase (NADP+ dependent) 1-like	0.502851	1.07758e-15	4.84213e-10
	cg19414711	Body	SND1	staphylococcal nuclease and tudor domain containing 1	0.258589	1.11255e-15	4.99927e-10		cg03251852	5'UTR	PRX	periaxin	-0.355528	1.00646e-23	4.52252e-18		cg24179445	-	-	-	0.320045	1.81295e-16	8.14653e-11		cg11228682	Body	ATXN1	ataxin 1	-0.502724	1.19084e-14	5.35104e-09
	cg10465696	TSS200	ROBO4	roundabout, axon guidance receptor, homolog 4 (Drosophila)	0.258534	2.08426e-18	9.36564e-13		cg05638787	Body	DNAJC17	DnaJ (Hsp40) homolog, subfamily C, member 17	-0.355513	1.30441e-30	5.86136e-25		cg08246090	-	-	-	-0.319921	2.01797e-15	9.06775e-10		cg10466548	-	-	-	-0.502696	1.21501e-15	5.45966e-10
	cg03145924	-	-	-	0.258525	1.16724e-19	5.245e-14		cg01511901	-	-	-	-0.35519	3.51195e-28	1.5781e-22		cg10790698	Body	SSBP4	single stranded DNA binding protein 4	0.319912	3.52715e-21	1.58493e-15		cg24686551	-	-	-	-0.502438	2.33702e-17	1.05014e-11
	cg05756094	-	-	-	0.258449	5.70535e-15	2.56371e-09		cg03972751	-	-	-	-0.355162	1.27025e-25	5.70788e-20		cg04896832	Body	CASZ1	castor zinc finger 1	0.319504	8.04263e-16	3.61396e-10		cg26667091	Body	EHBP1L1	EH domain binding protein 1-like 1	0.502388	4.88333e-15	2.19433e-09
	cg17164063	-	-	-	0.258419	1.51378e-18	6.80221e-13		cg15033552	TSS200	CAPN2	calpain 2, (m/II) large subunit	-0.354888	2.60146e-25	1.16897e-19		cg10982443	5'UTR	KLHL33	kelch-like family member 33	0.319419	2.26279e-12	1.01679e-06		cg16185299	-	-	-	-0.502377	1.94716e-20	8.74957e-15
	cg00935504	Body	HAGH	hydroxyacylglutathione hydrolase	0.258154	1.13261e-17	5.08941e-12		cg15244778	-	-	-	-0.354743	1.3097e-24	5.88513e-19		cg02592239	TSS1500	CST9L	cystatin 9-like	-0.319247	1.34774e-29	6.05608e-24		cg26422458	5'UTR	ADGRL4	adhesion G protein-coupled receptor L4	0.502001	1.07344e-25	4.82352e-20
	cg05674602	-	-	-	0.258129	4.1788e-22	1.87775e-16		cg27583604	Body	PLK3	polo-like kinase 3	-0.354713	3.97256e-29	1.78507e-23		cg13776620	Body	AIF1L	allograft inflammatory factor 1-like	0.319077	2.71646e-13	1.22064e-07		cg12002139	Body	SYNJ2	synaptojanin 2	-0.501951	4.81201e-21	2.16228e-15
	cg03547017	Body	LASP1	LIM and SH3 protein 1	0.258121	5.56553e-17	2.50088e-11		cg12991093	Body	NNT	nicotinamide nucleotide transhydrogenase	-0.354695	3.86175e-25	1.73528e-19		cg26819718	Body	C10orf11	chromosome 10 open reading frame 11	0.318941	8.90894e-18	4.00324e-12		cg06727067	-	-	-	0.50195	3.83549e-15	1.72348e-09
	cg01971181	TSS1500	MFSD1	major facilitator superfamily domain containing 1	0.257916	3.28464e-17	1.47595e-11		cg20740711	-	-	-	-0.354564	4.28502e-29	1.92548e-23		cg05365835	Body	PLEKHA8P1	pleckstrin homology domain containing, family A member 8 pseudogene 1	0.318872	3.75755e-18	1.68846e-12		cg22046201	-	-	-	-0.501943	3.38188e-19	1.51965e-13
	cg02677609	TSS200	TRIM2	tripartite motif containing 2	0.257677	7.47406e-10	0.000335847		cg27181349	-	-	-	-0.354404	7.56344e-35	3.39864e-29		cg01971181	TSS1500	MFSD1	major facilitator superfamily domain containing 1	0.318825	4.57934e-17	2.05773e-11		cg24420432	Body	CUX1	cut-like homeobox 1	0.501925	6.11328e-17	2.74701e-11
	cg09751515	TSS200	HBD	hemoglobin, delta	-0.257651	3.14355e-13	1.41256e-07		cg04165508	-	-	-	-0.354105	2.30069e-28	1.03382e-22		cg18456523	-	-	-	0.318689	1.5083e-16	6.77755e-11		cg11195360	TSS1500	OR8B8	olfactory receptor, family 8, subfamily B, member 8	-0.501757	3.94578e-28	1.77304e-22
	cg13044675	Body	LTBP3	latent transforming growth factor beta binding protein 3	0.257613	5.18976e-17	2.33202e-11		cg24392939	-	-	-	-0.353684	3.13796e-24	1.41005e-18		cg26426080	Body	PRDM16	PR domain containing 16	0.317844	1.52584e-19	6.85637e-14		cg04820159	Body	AKT1	v-akt murine thymoma viral oncogene homolog 1	0.501705	5.21583e-13	2.34374e-07
	cg06972903	TSS1500	PLEKHG5	pleckstrin homology domain containing, family G (with RhoGef domain) member 5	0.25743	2.39491e-13	1.07616e-07		cg18975416	-	-	-	-0.353573	1.54662e-32	6.94975e-27		cg09581581	Body	MANBAL	mannosidase, beta A, lysosomal-like	0.317728	6.94538e-17	3.12092e-11		cg10297617	5'UTR	C14orf159	chromosome 14 open reading frame 159	0.50166	3.03395e-14	1.36331e-08
	cg22352450	Body	TMCO3	transmembrane and coiled-coil domains 3	0.257151	1.0686e-11	4.80178e-06		cg14210790	-	-	-	-0.353508	5.08357e-30	2.28431e-24		cg01215511	5'UTR	FLYWCH1	FLYWCH-type zinc finger 1	0.317371	2.30145e-20	1.03416e-14		cg10120652	-	-	-	-0.501364	1.03966e-22	4.67172e-17
	cg21147709	Body	PLOD1	procollagen-lysine, 2-oxoglutarate 5-dioxygenase 1	0.256944	3.13014e-15	1.40653e-09		cg08141959	-	-	-	-0.353325	7.40823e-27	3.32889e-21		cg27219362	-	-	-	-0.31732	7.27968e-20	3.27113e-14		cg25821143	Body	PTPRN2	protein tyrosine phosphatase, receptor type, N polypeptide 2	-0.50135	5.44077e-28	2.44481e-22
	cg07436820	-	-	-	0.256843	3.20802e-16	1.44153e-10		cg26577252	Body	IGF1R	insulin-like growth factor 1 receptor	-0.353292	7.44859e-27	3.34703e-21		cg04438558	Body	PCDHGA2	protocadherin gamma subfamily A, 2	0.317177	6.41978e-17	2.88473e-11		cg07450210	Body	UBAC2	UBA domain containing 2	-0.501211	3.78279e-12	1.6998e-06
	cg13835852	-	-	-	-0.256803	9.89253e-18	4.44522e-12		cg10108710	-	-	-	-0.353274	3.81482e-26	1.71419e-20		cg18831134	5'UTR	ABR	active BCR-related	0.316935	1.28032e-16	5.75311e-11		cg00233633	Body	CPVL	carboxypeptidase, vitellogenic-like	-0.50098	3.55099e-15	1.59564e-09
	cg14990413	Body	RNF144A	ring finger protein 144A	0.256538	3.79769e-16	1.7065e-10		cg25219246	Body	PTPRF	protein tyrosine phosphatase, receptor type, F	-0.353031	2.02733e-31	9.10985e-26		cg00124375	TSS200	DDAH2	dimethylarginine dimethylaminohydrolase 2	0.316868	5.39994e-22	2.42647e-16		cg01262413	Body	PTPRN2	protein tyrosine phosphatase, receptor type, N polypeptide 2	-0.500967	4.45103e-27	2.00007e-21
	cg00054210	TSS1500	CYP7B1	cytochrome P450, family 7, subfamily B, polypeptide 1	0.256514	1.22441e-17	5.5019e-12		cg22579075	Body	SGCE	sarcoglycan, epsilon	-0.35279	6.33388e-26	2.84613e-20		cg01751917	Body	ADGRA2	adhesion G protein-coupled receptor A2	0.316628	4.52846e-15	2.03487e-09		cg16477744	Body	PTPRN2	protein tyrosine phosphatase, receptor type, N polypeptide 2	-0.500946	1.07181e-28	4.8162e-23
	cg17479898	-	-	-	0.256247	3.91236e-13	1.75802e-07		cg14776168	Body	RORA	RAR-related orphan receptor A	-0.352751	5.47072e-25	2.45827e-19		cg08730239	-	-	-	0.316558	2.80283e-16	1.25945e-10		cg01582616	Body	PTPRN2	protein tyrosine phosphatase, receptor type, N polypeptide 2	-0.500866	1.24417e-28	5.59069e-23
	cg00100420	-	-	-	-0.2562	4.94713e-11	2.223e-05		cg03518729	-	-	-	-0.352516	3.22375e-23	1.4486e-17		cg08326019	Body	-	-	0.316508	2.22718e-13	1.00079e-07		cg18986651	Body	PLOD2	procollagen-lysine, 2-oxoglutarate 5-dioxygenase 2	0.500793	1.8854e-16	8.47207e-11
	cg22511775	Body	ARHGEF10	Rho guanine nucleotide exchange factor (GEF) 10	0.256108	1.24537e-15	5.59606e-10		cg18052274	TSS1500	-	-	-0.352516	6.69939e-26	3.01038e-20		cg18091083	Body	RPTOR	regulatory associated protein of MTOR, complex 1	0.31627	6.96313e-22	3.12889e-16		cg01406381	TSS200	SLC1A5	solute carrier family 1 (neutral amino acid transporter), member 5	-0.500679	1.47806e-17	6.64167e-12
	cg24335116	3'UTR	PITPNM2	phosphatidylinositol transfer protein, membrane-associated 2	0.25607	2.99995e-16	1.34803e-10		cg11033617	Body	RASGEF1C	RasGEF domain family, member 1C	-0.352459	8.80488e-34	3.95648e-28		cg06688989	Body	MDFI	MyoD family inhibitor	0.316269	2.85716e-17	1.28387e-11		cg23958704	-	-	-	-0.500664	2.32263e-19	1.04367e-13
	cg13280788	TSS1500	HOXB3	homeobox B3	0.256052	8.68678e-11	3.90341e-05		cg08141395	Body	MAML2	mastermind-like 2 (Drosophila)	-0.35213	4.8793e-30	2.19252e-24		cg01178624	3'UTR	KCNK7	potassium channel, two pore domain subfamily K, member 7	0.316225	3.71709e-16	1.67028e-10		cg08774694	Body	BCAR1	breast cancer anti-estrogen resistance 1	0.500658	4.09419e-18	1.83973e-12
	cg00936626	5'UTR	PIGZ	phosphatidylinositol glycan anchor biosynthesis, class Z	0.255949	3.43859e-13	1.54514e-07		cg07904452	-	-	-	-0.352117	6.19545e-28	2.78393e-22		cg10024583	1stExon	TBKBP1	TBK1 binding protein 1	0.316087	4.23438e-19	1.90272e-13		cg25360518	1stExon	FGF6	fibroblast growth factor 6	-0.500564	1.82578e-29	8.20417e-24
	cg20341758	3'UTR	CH25H	cholesterol 25-hydroxylase	0.255946	3.50838e-18	1.5765e-12		cg14753094	Body	HSD17B12	hydroxysteroid (17-beta) dehydrogenase 12	-0.352089	3.8807e-25	1.7438e-19		cg12157673	5'UTR	ZNF578	zinc finger protein 578	0.315943	1.87127e-16	8.40858e-11		cg18397073	Body	POU2F2	POU class 2 homeobox 2	0.500529	9.96658e-16	4.47849e-10
	cg22822219	TSS1500	DHRS2	dehydrogenase/reductase (SDR family) member 2	0.255945	7.99084e-16	3.59069e-10		cg07627628	Body	DNMT1	DNA (cytosine-5-)-methyltransferase 1	-0.352068	5.28449e-22	2.37459e-16		cg06666025	TSS200	CMTM2	CKLF-like MARVEL transmembrane domain containing 2	0.315882	9.07649e-20	4.07853e-14		cg10231116	Body	PTPRN2	protein tyrosine phosphatase, receptor type, N polypeptide 2	-0.500521	1.45078e-26	6.51907e-21
	cg10024583	1stExon	TBKBP1	TBK1 binding protein 1	0.255827	2.03416e-18	9.14051e-13		cg26568031	-	-	-	-0.351965	3.09619e-27	1.39128e-21		cg23845250	-	-	-	-0.315879	3.35615e-18	1.50809e-12		cg09187338	-	-	-	-0.50048	1.82966e-22	8.22159e-17
	cg17220632	Body	ARHGEF10	Rho guanine nucleotide exchange factor (GEF) 10	0.255798	2.09348e-12	9.40706e-07		cg27145347	3'UTR	ALDH3B1	aldehyde dehydrogenase 3 family, member B1	-0.351611	7.83613e-24	3.52117e-18		cg05719140	-	-	-	0.315676	7.1139e-14	3.19664e-08		cg08305942	-	-	-	-0.500451	1.34759e-16	6.0554e-11
	cg18276112	Body	FOXK1	forkhead box K1	0.255772	3.84618e-17	1.72828e-11		cg02389317	-	-	-	-0.351486	5.43948e-28	2.44423e-22		cg15946856	-	-	-	-0.315446	1.40913e-16	6.33195e-11		cg25354206	Body	PTPRN2	protein tyrosine phosphatase, receptor type, N polypeptide 2	-0.500374	3.03162e-31	1.36226e-25
	cg18365406	Body	-	-	0.255655	1.30988e-17	5.88597e-12		cg26116326	-	-	-	-0.351265	1.80363e-24	8.10461e-19		cg00876266	Body	CAPS	calcyphosine	0.315402	1.07489e-19	4.83003e-14		cg23864752	-	-	-	0.500176	4.30375e-21	1.9339e-15
	cg10219995	-	-	-	-0.255653	3.1221e-18	1.40292e-12		cg16596317	-	-	-	-0.351072	2.39608e-30	1.07668e-24		cg09113483	-	-	-	0.315265	3.63912e-12	1.63524e-06		cg09880291	TSS1500	HOXA5	homeobox A5	0.500164	1.67238e-15	7.51484e-10
	cg02453348	-	-	-	0.255459	7.27354e-14	3.26837e-08		cg09357462	Body	DUSP5	dual specificity phosphatase 5	-0.350917	3.81904e-28	1.71609e-22		cg17795059	TSS1500	FAM118A	family with sequence similarity 118, member A	0.315099	1.1571e-15	5.19942e-10		cg14698646	3'UTR	HOXB7	homeobox B7	0.500113	1.40913e-15	6.33195e-10
	cg12866656	Body	KCNK10	potassium channel, two pore domain subfamily K, member 10	-0.255441	9.09074e-14	4.08493e-08		cg21830849	Body	SLC15A4	solute carrier family 15 (oligopeptide transporter), member 4	-0.350884	1.97166e-23	8.85968e-18		cg04213841	-	-	-	0.31509	3.35471e-17	1.50744e-11		cg00929376	TSS1500	RUNX3	runt-related transcription factor 3	0.499921	4.22162e-22	1.89699e-16
	cg05189127	-	-	-	0.255085	6.04284e-18	2.71536e-12		cg07267600	Body	CACNA1C	calcium channel, voltage-dependent, L type, alpha 1C subunit	-0.350843	6.41249e-31	2.88146e-25		cg09597070	-	-	-	0.314804	1.0548e-20	4.73977e-15		cg00353353	Body	PTPRN2	protein tyrosine phosphatase, receptor type, N polypeptide 2	-0.499497	4.15167e-34	1.86556e-28
	cg09643054	3'UTR	C3AR1	complement component 3a receptor 1	0.255073	1.85092e-21	8.31712e-16		cg26648185	5'UTR	TIAM1	T-cell lymphoma invasion and metastasis 1	-0.350812	1.02314e-29	4.59749e-24		cg16915828	Body	PLEKHB1	pleckstrin homology domain containing, family B (evectins) member 1	0.314229	5.40908e-12	2.43058e-06		cg06778183	Body	MCTP1	multiple C2 domains, transmembrane 1	-0.499074	2.19819e-13	9.87757e-08
	cg13722700	TSS200	GPRIN2	G protein regulated inducer of neurite outgrowth 2	0.255049	1.72977e-18	7.77274e-13		cg10903916	Body	ASAP2	ArfGAP with SH3 domain, ankyrin repeat and PH domain 2	-0.35073	1.82931e-23	8.22004e-18		cg17356036	Body	HDAC4	histone deacetylase 4	0.314228	1.73432e-21	7.79318e-16		cg05835105	Body	PITX2	paired-like homeodomain 2	0.49899	6.38188e-28	2.8677e-22
	cg10818423	-	-	-	0.255018	5.50335e-20	2.47294e-14		cg26369418	TSS200	CSF2	colony stimulating factor 2 (granulocyte-macrophage)	-0.350716	5.37187e-33	2.41386e-27		cg13619408	TSS1500	SARS	seryl-tRNA synthetase	0.314117	1.36262e-20	6.12293e-15		cg05845376	TSS200	SLC25A2	solute carrier family 25 (mitochondrial carrier; ornithine transporter) member 2	0.49894	1.18319e-11	5.31669e-06
	cg00887755	TSS1500	PROKR1	prokineticin receptor 1	0.25499	3.92024e-17	1.76156e-11		cg07999953	5'UTR	GJB3	gap junction protein, beta 3, 31kDa	-0.350609	9.03827e-26	4.06135e-20		cg14034782	Body	FBRSL1	fibrosin-like 1	0.313967	2.48113e-17	1.1149e-11		cg14968375	-	-	-	-0.498914	4.32612e-25	1.94395e-19
	cg07315755	Body	ZNF710	zinc finger protein 710	0.254852	3.11584e-13	1.4001e-07		cg07444963	-	-	-	-0.350114	1.2917e-24	5.80426e-19		cg18322025	Body	WDR27	WD repeat domain 27	0.313936	1.03977e-14	4.67223e-09		cg06551697	-	-	-	-0.498844	5.47444e-30	2.45994e-24
	cg08125755	-	-	-	0.254741	4.20324e-20	1.88873e-14		cg20493497	-	-	-	-0.350093	6.2069e-28	2.78907e-22		cg00303378	Body	VSIG8	V-set and immunoglobulin domain containing 8	0.313712	2.53824e-22	1.14056e-16		cg06752054	TSS1500	MX2	MX dynamin-like GTPase 2	-0.498713	1.7635e-16	7.92433e-11
	cg15463530	-	-	-	-0.254722	3.13312e-10	0.000140787		cg01413054	Body	CAB39	calcium binding protein 39	-0.35004	6.85389e-26	3.0798e-20		cg25926572	Body	INPP5D	inositol polyphosphate-5-phosphatase, 145kDa	0.313694	4.63663e-19	2.08347e-13		cg18700744	Body	NAA25	N(alpha)-acetyltransferase 25, NatB auxiliary subunit	-0.498656	1.77089e-13	7.9575e-08
	cg21785832	Body	ASAP2	ArfGAP with SH3 domain, ankyrin repeat and PH domain 2	0.254632	3.04964e-16	1.37036e-10		cg01693138	-	-	-	-0.34989	8.62867e-24	3.8773e-18		cg06315390	TSS1500	FAM118A	family with sequence similarity 118, member A	0.313629	8.47047e-14	3.80621e-08		cg06806711	1stExon	MS4A1	membrane-spanning 4-domains, subfamily A, member 1	-0.498519	1.49106e-20	6.70009e-15
	cg06152926	Body	PTK7	protein tyrosine kinase 7 (inactive)	0.254632	1.3847e-17	6.22217e-12		cg10628126	TSS200	GNLY	granulysin	-0.34986	4.14882e-27	1.86428e-21		cg01479396	Body	SHBG	sex hormone-binding globulin	-0.313584	2.72585e-16	1.22486e-10		cg17611046	Body	FARS2	phenylalanyl-tRNA synthetase 2, mitochondrial	-0.498396	3.94418e-19	1.77232e-13
	cg03962421	Body	UBE3C	ubiquitin protein ligase E3C	0.254462	5.69087e-17	2.5572e-11		cg21243631	Body	NPC1	Niemann-Pick disease, type C1	-0.34978	1.5669e-33	7.0409e-28		cg05116002	Body	FLNB	filamin B, beta	0.313317	6.20054e-15	2.78622e-09		cg11872672	Body	PTPRN2	protein tyrosine phosphatase, receptor type, N polypeptide 2	-0.498319	9.61725e-33	4.32152e-27
	cg06431604	Body	N4BP1	NEDD4 binding protein 1	0.254406	1.42675e-21	6.41111e-16		cg02196805	1stExon	CSF2	colony stimulating factor 2 (granulocyte-macrophage)	-0.349532	5.69488e-30	2.559e-24		cg02696798	-	-	-	-0.313307	1.31929e-15	5.92824e-10		cg23190089	Body	SLC22A18AS	solute carrier family 22 (organic cation transporter), member 18 antisense	-0.498287	1.48899e-12	6.6908e-07
	cg23371754	Body	ANK2	ankyrin 2, neuronal	0.254372	1.13358e-14	5.09375e-09		cg25466245	Body	SUSD4	sushi domain containing 4	-0.349475	5.26925e-27	2.36774e-21		cg11666098	-	-	-	-0.3132	3.2781e-16	1.47302e-10		cg12715136	3'UTR	R3HCC1L	R3H domain and coiled-coil containing 1-like	0.498077	7.42108e-15	3.33467e-09
	cg04263436	1stExon	B3GALT4	UDP-Gal:betaGlcNAc beta 1,3-galactosyltransferase, polypeptide 4	0.254371	2.71711e-14	1.22094e-08		cg12869058	TSS1500	ABCA4	ATP-binding cassette, sub-family A (ABC1), member 4	-0.349413	8.48068e-30	3.8108e-24		cg11434705	-	-	-	0.31319	6.5593e-18	2.94743e-12		cg17266581	Body	MBP	myelin basic protein	0.497718	4.01854e-17	1.80573e-11
	cg11936341	-	-	-	0.254303	2.12214e-15	9.53584e-10		cg24010658	Body	ZC3H3	zinc finger CCCH-type containing 3	-0.34929	3.25412e-28	1.46224e-22		cg09480047	-	-	-	0.313159	3.09643e-15	1.39138e-09		cg04173027	-	-	-	-0.497122	9.90296e-35	4.4499e-29
	cg05431626	TSS1500	NDFIP2	Nedd4 family interacting protein 2	0.254184	5.75417e-17	2.58564e-11		cg14129735	-	-	-	-0.349258	1.93478e-27	8.69395e-22		cg00190206	-	-	-	0.3131	8.77408e-18	3.94264e-12		cg24948406	5'UTR	HOXB1	homeobox B1	0.496814	3.01118e-14	1.35307e-08
	cg01488679	TSS1500	FFAR4	free fatty acid receptor 4	0.253779	8.18039e-15	3.67587e-09		cg27227497	Body	PKD1	polycystic kidney disease 1 (autosomal dominant)	-0.349232	2.85563e-22	1.28318e-16		cg04427254	-	-	-	-0.313098	1.03791e-15	4.66384e-10		cg24702069	Body	MYO16	myosin XVI	-0.496734	4.29144e-14	1.92836e-08
	cg10512089	Body	MIR130A	microRNA 130a	0.253582	2.95758e-20	1.32899e-14		cg03781748	-	-	-	-0.34922	5.38083e-25	2.41788e-19		cg17230773	-	-	-	0.312374	8.42251e-21	3.78466e-15		cg17574812	Body	ABHD6	abhydrolase domain containing 6	-0.496624	1.74843e-22	7.8566e-17
	cg02131130	3'UTR	VGLL4	vestigial-like family member 4	0.253571	1.49527e-12	6.71899e-07		cg26192309	-	-	-	-0.349056	5.00495e-29	2.24898e-23		cg10030843	-	-	-	0.312349	2.87486e-18	1.29182e-12		cg21868063	Body	MGAT5B	mannosyl (alpha-1,6-)-glycoprotein beta-1,6-N-acetyl-glucosaminyltransferase, isozyme B	-0.496512	3.37465e-23	1.5164e-17
	cg06492372	Body	FAM178B	family with sequence similarity 178, member B	0.253532	7.61123e-17	3.42011e-11		cg00743081	Body	MAP3K3	mitogen-activated protein kinase kinase kinase 3	-0.348912	2.83676e-29	1.2747e-23		cg25838465	-	-	-	0.312321	5.64058e-08	0.025346		cg16085649	Body	AKAP13	A kinase (PRKA) anchor protein 13	0.496314	1.11352e-11	5.00363e-06
	cg08141172	Body	KIRREL2	kin of IRRE like 2 (Drosophila)	0.253407	8.03159e-20	3.609e-14		cg19440734	TSS200	CAMP	cathelicidin antimicrobial peptide	-0.348665	2.70408e-32	1.21508e-26		cg26975184	Body	DENND2A	DENN/MADD domain containing 2A	-0.312216	1.5913e-16	7.15054e-11		cg11201447	TSS200	MIR1204	microRNA 1204	-0.496016	4.96578e-14	2.23138e-08
	cg10436410	TSS1500	MDFIC	MyoD family inhibitor domain containing	0.253119	1.44201e-12	6.47968e-07		cg13385220	Body	LGR6	leucine-rich repeat containing G protein-coupled receptor 6	-0.348613	4.19312e-27	1.88418e-21		cg10606127	-	-	-	0.312182	5.69126e-13	2.55737e-07		cg17206393	TSS1500	TRPC4AP	transient receptor potential cation channel, subfamily C, member 4 associated protein	-0.495965	4.49461e-26	2.01966e-20
	cg17002510	Body	ARHGEF10	Rho guanine nucleotide exchange factor (GEF) 10	0.253086	1.21038e-15	5.43886e-10		cg19448644	Body	DOCK3	dedicator of cytokinesis 3	-0.348562	5.24031e-26	2.35474e-20		cg19235071	-	-	-	-0.312178	5.10676e-18	2.29473e-12		cg21380084	Body	PTPRN2	protein tyrosine phosphatase, receptor type, N polypeptide 2	-0.495922	2.46917e-32	1.10952e-26
	cg09796170	TSS1500	TTC24	tetratricopeptide repeat domain 24	0.253069	4.46616e-16	2.00688e-10		cg00792251	TSS1500	CAPN2	calpain 2, (m/II) large subunit	-0.34831	1.42205e-28	6.39e-23		cg07537562	-	-	-	0.312089	2.59829e-15	1.16754e-09		cg26195495	3'UTR	ARHGEF10	Rho guanine nucleotide exchange factor (GEF) 10	0.495804	2.06672e-12	9.28683e-07
	cg24686189	-	-	-	0.252738	2.32131e-15	1.04308e-09		cg12510708	Body	NFE2L3	nuclear factor, erythroid 2-like 3	-0.348259	3.86442e-30	1.73648e-24		cg08400319	Body	SNED1	sushi, nidogen and EGF-like domains 1	0.311994	1.15543e-18	5.19193e-13		cg08443845	TSS1500	RUNX1	runt-related transcription factor 1	-0.495671	1.48303e-15	6.66403e-10
	cg11240062	-	-	-	-0.2526	6.91185e-11	3.10585e-05		cg21341586	5'UTR	EIF4E	eukaryotic translation initiation factor 4E	-0.348092	1.43998e-21	6.47059e-16		cg16379091	-	-	-	0.311885	1.23901e-15	5.56752e-10		cg11339964	Body	FBXL7	F-box and leucine-rich repeat protein 7	-0.495536	2.66676e-20	1.19831e-14
	cg21836586	1stExon	TBPL2	TATA box binding protein like 2	0.252488	2.51777e-13	1.13136e-07		cg18750819	Body	SMARCAL1	SWI/SNF related, matrix associated, actin dependent regulator of chromatin, subfamily a-like 1	-0.348073	5.01575e-24	2.25383e-18		cg18054674	Body	PCDHGA4	protocadherin gamma subfamily A, 4	0.311867	1.91761e-16	8.61679e-11		cg06780032	-	-	-	-0.495513	7.25016e-18	3.25787e-12
	cg16265717	5'UTR	LEPR	leptin receptor	0.252456	7.66677e-11	3.44507e-05		cg12715136	3'UTR	R3HCC1L	R3H domain and coiled-coil containing 1-like	0.347998	6.38736e-30	2.87017e-24		cg05884053	-	-	-	-0.311805	9.84463e-20	4.42369e-14		cg22720790	Body	ZNF274	zinc finger protein 274	0.495451	1.04817e-19	4.70997e-14
	cg01686177	-	-	-	0.252312	1.68916e-21	7.59026e-16		cg06021088	Body	BIN1	bridging integrator 1	-0.347765	3.04746e-26	1.36938e-20		cg01574481	Body	REC8	REC8 meiotic recombination protein	0.31174	1.06342e-13	4.77849e-08		cg08986840	-	-	-	-0.495428	2.04969e-17	9.21032e-12
	cg19083265	5'UTR	SEPT9	septin 9	0.252286	2.14867e-13	9.65506e-08		cg15187665	-	-	-	-0.347532	1.17778e-29	5.29236e-24		cg10962762	-	-	-	0.311611	4.3837e-17	1.96982e-11		cg26182406	-	-	-	-0.495214	1.7045e-16	7.65918e-11
	cg01561869	Body	PCDHGA2	protocadherin gamma subfamily A, 2	0.252265	1.50997e-13	6.78505e-08		cg01034813	Body	GTF3C1	general transcription factor IIIC, polypeptide 1, alpha 220kDa	-0.347252	1.58431e-27	7.11911e-22		cg00754357	TSS1500	ZCCHC11	zinc finger, CCHC domain containing 11	0.311483	1.8077e-22	8.12291e-17		cg18437792	-	-	-	-0.494834	1.56031e-24	7.01128e-19
	cg15773261	Body	ADGRD1	adhesion G protein-coupled receptor D1	0.252248	9.67839e-15	4.349e-09		cg13992911	-	-	-	-0.347015	3.10932e-32	1.39718e-26		cg19318393	Body	CAPN2	calpain 2, (m/II) large subunit	0.311476	3.88702e-14	1.74664e-08		cg24254317	Body	PTPRN2	protein tyrosine phosphatase, receptor type, N polypeptide 2	-0.494581	6.18264e-36	2.77817e-30
	cg08829299	TSS1500	ATHL1	ATH1, acid trehalase-like 1 (yeast)	0.252216	3.37722e-13	1.51756e-07		cg03596178	3'UTR	TMC8	transmembrane channel-like 8	-0.346807	1.43898e-29	6.46609e-24		cg18335796	Body	CALB1	calbindin 1, 28kDa	0.311269	6.05874e-18	2.7225e-12		cg17556406	Body	ARHGAP18	Rho GTPase activating protein 18	0.49445	1.81087e-14	8.13716e-09
	cg04656051	Body	SLC11A1	solute carrier family 11 (proton-coupled divalent metal ion transporter), member 1	0.251981	1.0754e-17	4.83232e-12		cg10502324	-	-	-	-0.346785	1.68868e-29	7.58809e-24		cg05578056	Body	LMF1	lipase maturation factor 1	0.310664	1.20633e-14	5.42067e-09		cg14415629	-	-	-	-0.494354	2.76276e-14	1.24145e-08
	cg25814293	Body	MAD1L1	MAD1 mitotic arrest deficient-like 1 (yeast)	0.251788	1.36967e-11	6.15462e-06		cg21915100	Body	NPC2	Niemann-Pick disease, type C2	-0.346728	3.68512e-27	1.65591e-21		cg09659734	Body	-	-	0.310642	1.5201e-15	6.8306e-10		cg01476222	Body	TRAF6	TNF receptor-associated factor 6, E3 ubiquitin protein ligase	-0.494277	6.27102e-19	2.81789e-13
	cg04722349	-	-	-	0.251536	4.46546e-13	2.00656e-07		cg17922998	-	-	-	-0.346578	2.4232e-27	1.08887e-21		cg08918576	TSS1500	OR6K3	olfactory receptor, family 6, subfamily K, member 3	-0.310641	1.3886e-18	6.23967e-13		cg19179869	Body	NTF3	neurotrophin 3	-0.494267	7.46341e-43	3.35369e-37
	cg13619408	TSS1500	SARS	seryl-tRNA synthetase	0.251485	6.36032e-15	2.85802e-09		cg14284257	Body	PON2	paraoxonase 2	-0.346534	6.6322e-28	2.98019e-22		cg26453588	TSS1500	BIK	BCL2-interacting killer (apoptosis-inducing)	0.310603	2.01471e-16	9.05312e-11		cg25538571	-	-	-	-0.49404	3.44382e-18	1.54748e-12
	cg06962918	-	-	-	0.251442	1.33474e-13	5.99766e-08		cg08389588	-	-	-	-0.346471	4.57351e-26	2.05511e-20		cg05127899	-	-	-	0.310339	9.45158e-17	4.24707e-11		cg16669455	TSS200	CASP4	caspase 4, apoptosis-related cysteine peptidase	-0.494021	1.55052e-20	6.9673e-15
	cg08911820	TSS1500	ATXN7L2	ataxin 7-like 2	0.25141	2.90827e-20	1.30683e-14		cg06936290	-	-	-	-0.346172	7.88628e-29	3.54371e-23		cg21148923	Body	HCN1	hyperpolarization activated cyclic nucleotide gated potassium channel 1	-0.310327	7.17221e-16	3.22284e-10		cg04244970	TSS200	SLAMF7	SLAM family member 7	-0.494008	1.76937e-17	7.9507e-12
	cg06226384	TSS200	CACNG5	calcium channel, voltage-dependent, gamma subunit 5	-0.251285	2.77987e-15	1.24914e-09		cg01115923	Body	KIFC3	kinesin family member C3	-0.345738	2.48664e-31	1.11738e-25		cg03778780	1stExon	ISLR	immunoglobulin superfamily containing leucine-rich repeat	0.310317	4.9597e-12	2.22865e-06		cg15240102	-	-	-	-0.493895	7.70094e-28	3.46043e-22
	cg08730239	-	-	-	0.25127	7.04823e-17	3.16713e-11		cg21913652	-	-	-	-0.345729	1.3239e-29	5.94895e-24		cg12913879	Body	TCF7L1	transcription factor 7-like 1 (T-cell specific, HMG-box)	0.310292	1.76328e-13	7.92331e-08		cg19633004	Body	DAP	death-associated protein	0.493894	4.05032e-14	1.82002e-08
	cg16209517	Body	CIPC	CLOCK-interacting pacemaker	0.251237	1.34605e-12	6.04847e-07		cg09101151	-	-	-	0.345486	1.31269e-25	5.89858e-20		cg04138103	-	-	-	-0.310288	3.25756e-18	1.46379e-12		cg15742777	-	-	-	-0.493875	3.26192e-21	1.46575e-15
	cg02241759	Body	NR1I2	nuclear receptor subfamily 1, group I, member 2	0.251233	2.56688e-21	1.15343e-15		cg21462844	5'UTR	SGK3	serum/glucocorticoid regulated kinase family, member 3	-0.345369	2.2755e-29	1.0225e-23		cg19968840	Body	DUOXA2	dual oxidase maturation factor 2	0.310258	1.24773e-10	5.60667e-05		cg16257533	Body	NTM	neurotrimin	-0.493858	1.56802e-24	7.04589e-19
	cg19822110	Body	RCCD1	RCC1 domain containing 1	0.251017	6.84547e-19	3.07602e-13		cg17694130	-	-	-	-0.345151	2.38189e-29	1.07031e-23		cg12715136	3'UTR	R3HCC1L	R3H domain and coiled-coil containing 1-like	0.310244	2.36314e-11	1.06188e-05		cg24067911	5'UTR	ATXN1	ataxin 1	-0.493792	8.78303e-23	3.94666e-17
	cg02219026	TSS1500	ZNF589	zinc finger protein 589	0.250975	9.90945e-18	4.45282e-12		cg06373721	-	-	-	-0.345136	3.6411e-25	1.63613e-19		cg02632490	Body	MIR346	microRNA 346	0.310148	1.4502e-13	6.5165e-08		cg17459225	-	-	-	0.493789	3.35595e-17	1.508e-11
	cg04370247	3'UTR	FAM53B	family with sequence similarity 53, member B	0.250575	1.82138e-24	8.18437e-19		cg23606421	Body	ENTPD8	ectonucleoside triphosphate diphosphohydrolase 8	-0.345048	7.66762e-27	3.44545e-21		cg06207120	-	-	-	0.310144	8.67196e-14	3.89675e-08		cg06934974	Body	PTPRN2	protein tyrosine phosphatase, receptor type, N polypeptide 2	-0.493429	9.84032e-27	4.42176e-21
	cg15804671	-	-	-	0.250492	2.91259e-13	1.30877e-07		cg27408541	Body	TANC1	tetratricopeptide repeat, ankyrin repeat and coiled-coil containing 1	-0.344731	1.43751e-29	6.45948e-24		cg11907797	Body	PCDHGA4	protocadherin gamma subfamily A, 4	0.309965	5.01357e-15	2.25285e-09		cg10719363	-	-	-	-0.493384	2.17082e-39	9.75459e-34
	cg23267759	Body	GATA6	GATA binding protein 6	0.250459	1.50485e-16	6.76206e-11		cg19291696	-	-	-	-0.34441	4.85629e-25	2.18218e-19		cg11834170	-	-	-	0.309944	8.58419e-18	3.85731e-12		cg25247520	TSS200	MIR1204	microRNA 1204	-0.493023	9.21781e-17	4.14203e-11
	cg12845975	TSS200	C3orf14	chromosome 3 open reading frame 14	0.250445	9.56721e-16	4.29903e-10		cg25700533	Body	DNAJC17	DnaJ (Hsp40) homolog, subfamily C, member 17	-0.344267	7.98314e-23	3.58723e-17		cg01851573	Body	MFHAS1	malignant fibrous histiocytoma amplified sequence 1	0.309944	2.07346e-10	9.31713e-05		cg02112229	Body	HS3ST3B1	heparan sulfate (glucosamine) 3-O-sulfotransferase 3B1	0.493023	2.92434e-14	1.31406e-08
	cg06821269	-	-	-	-0.250444	1.03274e-12	4.64061e-07		cg03875819	-	-	-	-0.343979	9.9348e-25	4.46421e-19		cg18365406	Body	-	-	0.30985	3.54165e-17	1.59144e-11		cg19519319	5'UTR	MOB3A	MOB kinase activator 3A	-0.492923	1.15206e-15	5.17679e-10
	cg02161292	Body	PCDHGA4	protocadherin gamma subfamily A, 4	0.250387	7.52484e-18	3.3813e-12		cg02902865	TSS1500	DHRS3	dehydrogenase/reductase (SDR family) member 3	-0.343794	1.54259e-30	6.93166e-25		cg08178072	-	-	-	0.309826	3.61666e-22	1.62515e-16		cg14479709	-	-	-	-0.49282	1.76627e-22	7.93676e-17
	cg13399773	TSS1500	EPB41L1	erythrocyte membrane protein band 4.1-like 1	0.250356	1.32472e-16	5.95263e-11		cg15499560	Body	ELMSAN1	ELM2 and Myb/SANT-like domain containing 1	-0.343753	2.12254e-25	9.53765e-20		cg08018825	TSS1500	SEL1L3	sel-1 suppressor of lin-12-like 3 (C. elegans)	0.309809	6.91443e-21	3.10701e-15		cg26687072	TSS200	HOXB1	homeobox B1	0.492791	1.53625e-17	6.90315e-12
	cg25937230	1stExon	NDNL2	necdin-like 2	0.250081	2.60438e-14	1.17028e-08		cg00768487	Body	UBXN11	UBX domain protein 11	-0.34368	1.36705e-22	6.14285e-17		cg14419393	Body	ASPSCR1	alveolar soft part sarcoma chromosome region, candidate 1	0.309788	6.9496e-13	3.12281e-07		cg14698665	Body	CTNND2	catenin (cadherin-associated protein), delta 2	-0.49269	1.78697e-16	8.02976e-11
	cg00022997	-	-	-	0.249985	9.85611e-14	4.42885e-08		cg26187205	-	-	-	-0.343678	1.35421e-25	6.08516e-20		cg20656587	Body	WNT3	wingless-type MMTV integration site family, member 3	0.30978	3.84617e-20	1.72828e-14		cg01098955	-	-	-	-0.492678	8.85846e-27	3.98056e-21
	cg13940444	Body	RARG	retinoic acid receptor, gamma	0.249853	3.7898e-10	0.000170295		cg15848159	5'UTR	WDFY3	WD repeat and FYVE domain containing 3	-0.343581	4.92532e-26	2.2132e-20		cg21713473	-	-	-	0.309719	3.43677e-15	1.54432e-09		cg23838005	Body	MGAT5B	mannosyl (alpha-1,6-)-glycoprotein beta-1,6-N-acetyl-glucosaminyltransferase, isozyme B	-0.492672	1.32031e-17	5.93284e-12
	cg24392672	-	-	-	-0.249852	1.34031e-08	0.00602267		cg23366832	Body	BACH2	BTB and CNC homology 1, basic leucine zipper transcription factor 2	-0.343476	3.09306e-25	1.38987e-19		cg02582940	TSS200	FER1L5	fer-1-like family member 5	0.309484	4.38894e-16	1.97218e-10		cg14849421	-	-	-	-0.492478	2.83088e-30	1.27206e-24
	cg20326936	-	-	-	-0.249832	3.91171e-18	1.75773e-12		cg11970797	Body	CRYL1	crystallin, lambda 1	-0.343352	1.3795e-29	6.19882e-24		cg15030449	-	-	-	-0.309344	2.30633e-17	1.03635e-11		cg25404758	Body	AUTS2	autism susceptibility candidate 2	0.49245	1.36124e-21	6.11673e-16
	cg19448318	Body	FLOT1	flotillin 1	0.249678	1.82106e-20	8.18297e-15		cg04275506	Body	VPS13D	vacuolar protein sorting 13 homolog D (S. cerevisiae)	-0.343065	1.24819e-27	5.60874e-22		cg13904874	-	-	-	0.309286	1.26374e-12	5.67862e-07		cg16175941	Body	CNKSR3	CNKSR family member 3	0.492446	5.36519e-15	2.41085e-09
	cg01682111	TSS1500	UNKL	unkempt family zinc finger-like	0.24956	9.12932e-18	4.10227e-12		cg01257194	5'UTR	ALAD	aminolevulinate dehydratase	-0.342999	7.2609e-27	3.26269e-21		cg03715846	-	-	-	0.309096	2.13789e-18	9.60662e-13		cg12453504	5'UTR	IRF2	interferon regulatory factor 2	0.492259	2.78689e-18	1.25229e-12
	cg24459409	Body	CCDC61	coiled-coil domain containing 61	0.24953	1.65501e-19	7.43681e-14		cg05814312	Body	SVIL	supervillin	-0.342976	4.43631e-34	1.99346e-28		cg06155710	3'UTR	TLR5	toll-like receptor 5	-0.309045	3.45674e-11	1.55329e-05		cg05407555	-	-	-	-0.492219	1.10211e-25	4.95236e-20
	cg23427348	Body	CPE	carboxypeptidase E	0.249432	3.18141e-14	1.42957e-08		cg10180092	Body	TNIK	TRAF2 and NCK interacting kinase	-0.342739	8.02122e-29	3.60434e-23		cg08597067	Body	ELOVL5	ELOVL fatty acid elongase 5	0.309031	1.76483e-13	7.93029e-08		cg27372015	Body	GTF3C1	general transcription factor IIIC, polypeptide 1, alpha 220kDa	0.49214	2.4485e-15	1.10024e-09
	cg04025879	Body	TTLL12	tubulin tyrosine ligase-like family member 12	0.249367	1.10209e-15	4.95226e-10		cg15903562	Body	PIK3C2B	phosphatidylinositol-4-phosphate 3-kinase, catalytic subunit type 2 beta	-0.342284	2.26579e-24	1.01814e-18		cg15235999	5'UTR	ZNF578	zinc finger protein 578	0.308961	5.2808e-14	2.37293e-08		cg14928510	Body	NLRP7	NLR family, pyrin domain containing 7	-0.492093	6.07155e-17	2.72826e-11
	cg14331765	-	-	-	0.24928	8.71903e-14	3.9179e-08		cg05938423	-	-	-	-0.342244	1.49815e-28	6.73195e-23		cg12420900	TSS1500	TACC2	transforming, acidic coiled-coil containing protein 2	0.308956	1.24558e-18	5.59705e-13		cg21483929	-	-	-	0.492005	7.77484e-14	3.49363e-08
	cg21692516	TSS1500	SPATA6	spermatogenesis associated 6	0.249206	8.6546e-13	3.88896e-07		cg19628739	-	-	-	-0.342202	2.19959e-26	9.88388e-21		cg08092318	-	-	-	0.308914	9.0955e-12	4.08707e-06		cg01117339	-	-	-	-0.491909	1.3565e-17	6.09543e-12
	cg26182253	-	-	-	0.24919	8.11423e-15	3.64614e-09		cg10025586	Body	WHAMM	WAS protein homolog associated with actin, golgi membranes and microtubules	-0.342146	8.92951e-26	4.01249e-20		cg02161292	Body	PCDHGA4	protocadherin gamma subfamily A, 4	0.308753	1.84053e-18	8.27046e-13		cg27516568	TSS1500	TMEM155	transmembrane protein 155	0.491902	9.77036e-18	4.39032e-12
	cg02640173	Body	GLI2	GLI family zinc finger 2	0.249145	9.76871e-14	4.38958e-08		cg09920804	5'UTR	PLAT	plasminogen activator, tissue	-0.341731	3.68618e-33	1.65639e-27		cg13532463	Body	GABBR2	gamma-aminobutyric acid (GABA) B receptor, 2	0.308671	2.4979e-14	1.12244e-08		cg03003434	Body	SYTL3	synaptotagmin-like 3	-0.491806	6.29133e-14	2.82701e-08
	cg23187316	Body	C7orf50	chromosome 7 open reading frame 50	0.249001	1.06846e-19	4.80112e-14		cg10863207	5'UTR	RFFL	ring finger and FYVE-like domain containing E3 ubiquitin protein ligase	-0.341535	2.42384e-27	1.08915e-21		cg17191567	-	-	-	-0.308649	1.66914e-13	7.50031e-08		cg14578677	TSS1500	TLR6	toll-like receptor 6	-0.491767	4.33414e-25	1.94755e-19
	cg03704061	1stExon	CAPN9	calpain 9	0.248927	2.96592e-18	1.33274e-12		cg19836199	TSS1500	RUNX1	runt-related transcription factor 1	-0.341533	5.78117e-23	2.59778e-17		cg07074976	-	-	-	0.308605	4.52279e-19	2.03232e-13		cg27572053	Body	PTPRN2	protein tyrosine phosphatase, receptor type, N polypeptide 2	-0.491707	9.55485e-27	4.29348e-21
	cg15393022	Body	SSBP3	single stranded DNA binding protein 3	0.248822	5.24793e-22	2.35816e-16		cg13058457	-	-	-	-0.34141	2.10448e-23	9.45649e-18		cg18057513	TSS1500	NEK5	NIMA-related kinase 5	0.308598	2.83637e-18	1.27453e-12		cg00671600	-	-	-	-0.491547	4.05764e-21	1.8233e-15
	cg16915828	Body	PLEKHB1	pleckstrin homology domain containing, family B (evectins) member 1	0.248738	3.74233e-12	1.68162e-06		cg12126243	Body	DAAM1	dishevelled associated activator of morphogenesis 1	-0.341324	4.5523e-28	2.04558e-22		cg07781491	-	-	-	0.308493	5.68752e-19	2.55569e-13		cg21440284	-	-	-	-0.49151	6.78502e-39	3.04886e-33
	cg24513276	Body	VWA9	von Willebrand factor A domain containing 9	0.248706	7.56993e-14	3.40155e-08		cg10087036	1stExon	ITPRIPL2	inositol 1,4,5-trisphosphate receptor interacting protein-like 2	-0.341296	9.32392e-23	4.18971e-17		cg06367117	5'UTR	ALDOC	aldolase C, fructose-bisphosphate	0.308368	1.2477e-24	5.60655e-19		cg20911180	Body	GUCY2EP	guanylate cyclase 2E, pseudogene	-0.49148	1.25569e-16	5.64247e-11
	cg07807695	Body	ATP6AP1L	ATPase, H+ transporting, lysosomal accessory protein 1-like	0.248664	1.06407e-17	4.78139e-12		cg21549695	-	-	-	-0.340983	3.51789e-22	1.58077e-16		cg23280296	Body	DYSF	dysferlin	0.308332	5.29388e-13	2.37881e-07		cg09966895	Body	TENM4	teneurin transmembrane protein 4	-0.491451	9.2789e-13	4.16948e-07
	cg08623277	Body	PARD3B	par-3 family cell polarity regulator beta	0.248634	4.61864e-24	2.07539e-18		cg19961980	-	-	-	-0.340912	1.28782e-25	5.78682e-20		cg12144446	-	-	-	-0.308245	3.16144e-14	1.4206e-08		cg09235185	Body	PTPRN2	protein tyrosine phosphatase, receptor type, N polypeptide 2	-0.491358	2.43368e-34	1.09358e-28
	cg06367117	5'UTR	ALDOC	aldolase C, fructose-bisphosphate	0.248633	1.33753e-16	6.01021e-11		cg26236329	-	-	-	-0.340796	7.59775e-30	3.41406e-24		cg17463287	-	-	-	0.308204	2.79682e-17	1.25675e-11		cg22760287	-	-	-	-0.491234	2.34629e-18	1.05431e-12
	cg20673721	5'UTR	KSR1	kinase suppressor of ras 1	0.248631	2.29327e-16	1.03048e-10		cg23199907	Body	PDS5B	PDS5 cohesin associated factor B	-0.340503	1.10914e-27	4.98393e-22		cg13777668	Body	ACTN1	actinin, alpha 1	-0.3081	2.6919e-16	1.20961e-10		cg26730831	Body	ARAP1	ArfGAP with RhoGAP domain, ankyrin repeat and PH domain 1	0.490886	3.91703e-12	1.76012e-06
	cg11131384	5'UTR	CNPY1	canopy FGF signaling regulator 1	0.248506	2.23529e-16	1.00443e-10		cg27195914	-	-	-	-0.340457	1.48324e-33	6.66495e-28		cg22825529	Body	EAF1	ELL associated factor 1	-0.307802	2.68803e-13	1.20787e-07		cg07034255	Body	MTMR12	myotubularin related protein 12	0.490835	1.45439e-16	6.53533e-11
	cg12528056	3'UTR	PTGDR2	prostaglandin D2 receptor 2	0.248433	1.80481e-11	8.10992e-06		cg15924971	Body	PLA2G16	phospholipase A2, group XVI	-0.340371	3.92536e-24	1.76387e-18		cg12930930	TSS1500	OR51B6	olfactory receptor, family 51, subfamily B, member 6	-0.307655	1.04256e-20	4.68476e-15		cg00535514	-	-	-	-0.490602	2.5223e-15	1.1334e-09
	cg02280644	-	-	-	0.248424	1.87516e-19	8.42607e-14		cg23841186	Body	IGFBP6	insulin-like growth factor binding protein 6	-0.340217	1.96002e-28	8.80735e-23		cg12548824	Body	MTUS1	microtubule associated tumor suppressor 1	0.307653	1.63792e-16	7.36e-11		cg18369516	Body	ZBTB46	zinc finger and BTB domain containing 46	0.490505	1.60882e-17	7.22926e-12
	cg13695646	TSS200	BHMT	betaine--homocysteine S-methyltransferase	0.248276	2.48763e-19	1.11782e-13		cg26158270	5'UTR	MICALCL	MICAL C-terminal like	-0.340141	5.87176e-24	2.63848e-18		cg26585452	-	-	-	0.307394	7.24994e-17	3.25777e-11		cg06354543	-	-	-	-0.490492	5.02607e-25	2.25847e-19
	cg11514338	Body	PBX1	pre-B-cell leukemia homeobox 1	0.248199	2.5178e-13	1.13138e-07		cg18263166	-	-	-	-0.339957	4.36732e-26	1.96246e-20		cg22320365	Body	SRCIN1	SRC kinase signaling inhibitor 1	0.307253	3.54011e-12	1.59075e-06		cg22714942	Body	KCTD10	potassium channel tetramerization domain containing 10	0.490375	1.48439e-12	6.67011e-07
	cg11100157	Body	MYO10	myosin X	0.248051	2.05456e-15	9.2322e-10		cg19734190	Body	TBC1D14	TBC1 domain family, member 14	-0.339865	5.25882e-26	2.36306e-20		cg20834681	1stExon	KCNA5	potassium channel, voltage gated shaker related subfamily A, member 5	0.306967	4.45745e-18	2.00296e-12		cg16097858	-	-	-	-0.49037	3.24783e-21	1.45942e-15
	cg26912069	Body	FBXL17	F-box and leucine-rich repeat protein 17	0.248033	7.63276e-17	3.42979e-11		cg19865523	Body	EP400	E1A binding protein p400	-0.339846	4.91522e-20	2.20866e-14		cg14501061	TSS200	ALDOC	aldolase C, fructose-bisphosphate	0.30674	2.71371e-19	1.21941e-13		cg27423445	Body	APOLD1	apolipoprotein L domain containing 1	-0.49035	3.17404e-25	1.42626e-19
	cg22761483	-	-	-	0.247976	9.51117e-14	4.27385e-08		cg07354581	-	-	-	-0.339824	2.0104e-29	9.03375e-24		cg02192204	Body	CBFA2T3	core-binding factor, runt domain, alpha subunit 2; translocated to, 3	0.306651	2.97421e-14	1.33647e-08		cg13413719	-	-	-	-0.490342	5.94677e-16	2.67219e-10
	cg01169021	Body	PCDHGA4	protocadherin gamma subfamily A, 4	0.247971	4.91127e-17	2.20688e-11		cg03861143	1stExon	SYT8	synaptotagmin VIII	-0.339813	9.07564e-27	4.07815e-21		cg20112984	Body	ADARB2	adenosine deaminase, RNA-specific, B2 (non-functional)	-0.306581	3.07085e-18	1.37989e-12		cg15357075	-	-	-	-0.490308	9.69566e-20	4.35676e-14
	cg15798862	Body	DTX2	deltex 2, E3 ubiquitin ligase	0.247961	3.24295e-11	1.45722e-05		cg15720535	TSS1500	AGPAT2	1-acylglycerol-3-phosphate O-acyltransferase 2	-0.339802	2.98773e-26	1.34254e-20		cg02453348	-	-	-	0.306557	7.22318e-14	3.24574e-08		cg10598503	-	-	-	-0.4902	1.92484e-18	8.64929e-13
	cg17327029	Body	MAP7D1	MAP7 domain containing 1	0.247727	8.17109e-14	3.67169e-08		cg18809729	Body	TOLLIP	toll interacting protein	-0.339799	4.10494e-23	1.84456e-17		cg17311132	-	-	-	-0.306551	1.2403e-15	5.57331e-10		cg23066280	Body	PTPRN2	protein tyrosine phosphatase, receptor type, N polypeptide 2	-0.489942	4.98959e-15	2.24208e-09
	cg11653233	TSS1500	CCR10	chemokine (C-C motif) receptor 10	0.247541	1.3929e-14	6.25903e-09		cg20216309	-	-	-	-0.339783	3.00461e-28	1.35012e-22		cg05788138	TSS1500	OR5L1	olfactory receptor, family 5, subfamily L, member 1 (gene/pseudogene)	-0.30645	7.56541e-17	3.39952e-11		cg13752708	Body	PTPRN2	protein tyrosine phosphatase, receptor type, N polypeptide 2	-0.489879	1.65369e-38	7.43089e-33
	cg19013522	Body	TTYH3	tweety family member 3	0.247462	1.09523e-22	4.92142e-17		cg14473904	Body	CHD2	chromodomain helicase DNA binding protein 2	-0.339762	6.3027e-28	2.83212e-22		cg01279413	-	-	-	-0.30644	1.13039e-21	5.07942e-16		cg14241836	-	-	-	-0.489879	1.14031e-18	5.12401e-13
	cg22039234	Body	AFF3	AF4/FMR2 family, member 3	0.247432	8.5167e-15	3.82699e-09		cg23136645	TSS200	TPO	thyroid peroxidase	0.339453	1.01612e-28	4.56593e-23		cg14219900	-	-	-	0.306266	7.26835e-22	3.26604e-16		cg13471188	-	-	-	-0.489867	5.99984e-20	2.69603e-14
	cg10063663	Body	BAIAP2	BAI1-associated protein 2	0.247411	2.2003e-14	9.88708e-09		cg20910008	Body	PPP3CC	protein phosphatase 3, catalytic subunit, gamma isozyme	-0.339393	3.11232e-27	1.39852e-21		cg20918219	Body	SCARA3	scavenger receptor class A, member 3	0.306219	7.49242e-19	3.36672e-13		cg23108232	-	-	-	-0.489847	1.28486e-17	5.77352e-12
	cg17493885	TSS1500	NSD1	nuclear receptor binding SET domain protein 1	0.247276	1.17604e-11	5.28456e-06		cg27579501	Body	AXL	AXL receptor tyrosine kinase	-0.339235	3.0942e-27	1.39038e-21		cg00200653	Body	RORA	RAR-related orphan receptor A	-0.305928	1.13054e-12	5.08009e-07		cg23854567	Body	PXN	paxillin	0.489841	8.62364e-16	3.87504e-10
	cg22718636	Body	DGKQ	diacylglycerol kinase, theta 110kDa	0.247235	2.21958e-12	9.9737e-07		cg08461576	-	-	-	-0.339204	1.52132e-25	6.83605e-20		cg02184673	TSS1500	CLMP	CXADR-like membrane protein	0.305868	6.26893e-22	2.81695e-16		cg08467103	TSS200	SPRED2	sprouty-related, EVH1 domain containing 2	-0.489793	1.3135e-16	5.90222e-11
	cg12929983	TSS1500	BMF	Bcl2 modifying factor	0.247176	3.00057e-17	1.34831e-11		cg21956614	-	-	-	-0.339204	5.49905e-31	2.471e-25		cg01925738	1stExon	PCDHB3	protocadherin beta 3	0.305612	8.24363e-15	3.70428e-09		cg00430895	-	-	-	-0.489707	1.31546e-16	5.91104e-11
	cg26050864	3'UTR	G0S2	G0/G1 switch 2	0.247141	7.50741e-18	3.37346e-12		cg01963702	Body	MICAL2	microtubule associated monooxygenase, calponin and LIM domain containing 2	-0.339122	5.44642e-31	2.44735e-25		cg25769566	-	-	-	0.305479	1.44893e-17	6.51077e-12		cg19270409	-	-	-	-0.489657	5.38804e-32	2.42112e-26
	cg05399613	3'UTR	C16orf74	chromosome 16 open reading frame 74	0.247027	4.38743e-17	1.9715e-11		cg25330387	Body	CLDN1	claudin 1	-0.338672	3.01011e-22	1.35259e-16		cg02123734	-	-	-	0.30547	6.51481e-16	2.92744e-10		cg26719625	Body	TRPV2	transient receptor potential cation channel, subfamily V, member 2	-0.48955	2.81616e-17	1.26544e-11
	cg07491858	Body	ZCCHC24	zinc finger, CCHC domain containing 24	0.246981	2.67678e-18	1.20281e-12		cg04171808	Body	CD44	CD44 molecule (Indian blood group)	-0.338669	3.47248e-28	1.56036e-22		cg13393408	Body	GPR107	G protein-coupled receptor 107	0.305468	8.57556e-10	0.000385343		cg16271437	-	-	-	-0.489535	1.15497e-16	5.18987e-11
	cg14184400	Body	AMT	aminomethyltransferase	0.246813	8.67389e-17	3.89762e-11		cg23007325	Body	XKR6	XK, Kell blood group complex subunit-related family, member 6	-0.338543	1.43959e-24	6.46882e-19		cg18623649	-	-	-	0.305432	3.95844e-16	1.77873e-10		cg00368924	Body	PTPRN2	protein tyrosine phosphatase, receptor type, N polypeptide 2	-0.489226	9.0065e-42	4.04708e-36
	cg20097219	Body	TBC1D16	TBC1 domain family, member 16	0.246754	9.78716e-12	4.39787e-06		cg27181375	-	-	-	-0.338189	6.08918e-32	2.73618e-26		cg17493885	TSS1500	NSD1	nuclear receptor binding SET domain protein 1	0.305428	3.35941e-12	1.50955e-06		cg20428720	-	-	-	-0.489163	4.76345e-19	2.14046e-13
	cg02764093	Body	CIT	citron rho-interacting serine/threonine kinase	0.246738	2.79622e-17	1.25648e-11		cg00506299	Body	RFTN1	raftlin, lipid raft linker 1	-0.33813	5.64217e-24	2.53532e-18		cg07197785	-	-	-	0.305078	1.9942e-18	8.96098e-13		cg20111269	Body	BTBD11	BTB (POZ) domain containing 11	0.48892	1.39487e-17	6.26787e-12
	cg07878085	3'UTR	RCVRN	recoverin	0.246685	2.3442e-18	1.05337e-12		cg07340025	-	-	-	-0.338077	3.38805e-33	1.52242e-27		cg03729152	-	-	-	-0.305057	1.33404e-15	5.99453e-10		cg03577157	Body	RNU5E-1	RNA, U5E small nuclear 1	-0.488823	1.42576e-14	6.40668e-09
	cg23736843	Body	RASAL1	RAS protein activator like 1 (GAP1 like)	0.24664	5.23564e-12	2.35264e-06		cg26130864	3'UTR	SLC4A11	solute carrier family 4, sodium borate transporter, member 11	-0.337985	1.13645e-25	5.10663e-20		cg07647651	-	-	-	0.304921	2.09862e-20	9.43018e-15		cg08954025	Body	PTPRN2	protein tyrosine phosphatase, receptor type, N polypeptide 2	-0.488754	2.27059e-29	1.02029e-23
	cg11343657	-	-	-	0.246633	2.3203e-18	1.04263e-12		cg02532700	Body	NCF4	neutrophil cytosolic factor 4, 40kDa	-0.337902	1.23748e-27	5.56064e-22		cg12116288	-	-	-	0.304916	2.11267e-14	9.49329e-09		cg14385738	5'UTR	PTPN22	protein tyrosine phosphatase, non-receptor type 22 (lymphoid)	-0.488731	2.63798e-17	1.18538e-11
	cg25268435	Body	NFE2L2	nuclear factor, erythroid 2-like 2	0.246321	2.15212e-18	9.67058e-13		cg12177944	Body	PLXND1	plexin D1	-0.337865	1.26271e-27	5.674e-22		cg22682646	-	-	-	-0.304813	5.6487e-17	2.53825e-11		cg26047066	-	-	-	0.488683	1.11433e-15	5.00726e-10
	cg07034255	Body	MTMR12	myotubularin related protein 12	0.246292	5.68282e-14	2.55358e-08		cg01715025	Body	RNF115	ring finger protein 115	-0.337853	3.85765e-24	1.73344e-18		cg03507064	-	-	-	-0.304752	1.27035e-14	5.70833e-09		cg16567723	Body	TMCO3	transmembrane and coiled-coil domains 3	0.488679	5.06403e-15	2.27553e-09
	cg08864344	-	-	-	0.246259	2.53789e-13	1.1404e-07		cg15699321	Body	SH3RF1	SH3 domain containing ring finger 1	-0.337795	7.75875e-27	3.4864e-21		cg02537108	5'UTR	USP35	ubiquitin specific peptidase 35	0.304703	2.61362e-15	1.17443e-09		cg16325984	5'UTR	HDAC4	histone deacetylase 4	0.488619	8.81455e-18	3.96083e-12
	cg26897909	Body	SRGAP2	SLIT-ROBO Rho GTPase activating protein 2	0.246238	3.16131e-13	1.42054e-07		cg00373436	Body	TAGLN3	transgelin 3	-0.337664	1.00989e-28	4.53797e-23		cg07336350	-	-	-	0.30468	1.61133e-15	7.24053e-10		cg16596052	Body	RGS10	regulator of G-protein signaling 10	0.488598	1.05176e-17	4.72607e-12
	cg22813542	Body	-	-	0.246227	2.77682e-17	1.24777e-11		cg01415937	Body	UBE4B	ubiquitination factor E4B	-0.337616	9.0448e-30	4.06429e-24		cg12974660	3'UTR	HRK	harakiri, BCL2 interacting protein	0.304658	2.47712e-17	1.11309e-11		cg03778207	Body	ME3	malic enzyme 3, NADP(+)-dependent, mitochondrial	0.488501	2.35125e-13	1.05654e-07
	cg11314310	Body	WDR37	WD repeat domain 37	0.246148	1.35756e-11	6.1002e-06		cg03611487	TSS1500	-	-	-0.337598	1.47964e-23	6.6488e-18		cg10846682	Body	RAMP1	receptor (G protein-coupled) activity modifying protein 1	0.304516	7.01583e-15	3.15257e-09		cg24362016	TSS1500	ZNF44	zinc finger protein 44	0.488438	1.97383e-20	8.86942e-15
	cg26398044	-	-	-	0.246119	1.48121e-14	6.65583e-09		cg07188648	Body	C11orf88	chromosome 11 open reading frame 88	-0.337494	6.96678e-33	3.13053e-27		cg04206637	-	-	-	-0.3045	1.21071e-14	5.44032e-09		cg03471346	Body	ABL2	ABL proto-oncogene 2, non-receptor tyrosine kinase	-0.4884	2.07865e-22	9.34044e-17
	cg12157673	5'UTR	ZNF578	zinc finger protein 578	0.246099	5.84017e-15	2.62429e-09		cg16734845	Body	CTDSPL2	CTD (carboxy-terminal domain, RNA polymerase II, polypeptide A) small phosphatase like 2	-0.337341	1.53157e-28	6.88212e-23		cg05276753	-	-	-	0.30435	2.606e-11	1.17101e-05		cg09361748	Body	CALN1	calneuron 1	-0.488366	9.17892e-27	4.12456e-21
	cg05638830	Body	EFCAB14	EF-hand calcium binding domain 14	0.246092	2.18489e-16	9.81785e-11		cg20073153	-	-	-	-0.337249	2.51447e-26	1.12988e-20		cg00174573	-	-	-	0.304312	9.81844e-17	4.41193e-11		cg17245726	-	-	-	-0.48827	5.61444e-18	2.52285e-12
	cg15247245	-	-	-	0.24603	1.98118e-16	8.90246e-11		cg25755851	-	-	-	-0.337167	3.68788e-25	1.65715e-19		cg22794983	Body	MCF2L	MCF.2 cell line derived transforming sequence-like	0.304201	2.85469e-11	1.28276e-05		cg10620680	-	-	-	-0.488155	2.59881e-25	1.16778e-19
	cg22039909	Body	TP73	tumor protein p73	0.246024	1.37872e-20	6.19531e-15		cg12699756	Body	HSD17B8	hydroxysteroid (17-beta) dehydrogenase 8	-0.337034	3.92243e-27	1.76255e-21		cg27054514	Body	MORN1	MORN repeat containing 1	0.304171	3.62015e-22	1.62672e-16		cg23726802	-	-	-	-0.488131	3.6242e-28	1.62854e-22
	cg14482748	-	-	-	-0.246013	4.93153e-15	2.21599e-09		cg13306815	-	-	-	-0.33697	2.36963e-25	1.0648e-19		cg19172575	Body	GATA4	GATA binding protein 4	0.304051	8.89637e-17	3.99759e-11		cg13289884	3'UTR	CDKN1B	cyclin-dependent kinase inhibitor 1B (p27, Kip1)	-0.488128	4.48174e-14	2.01387e-08
	cg18423103	-	-	-	0.245816	6.53396e-19	2.93604e-13		cg05346611	5'UTR	SERPINA1	serpin peptidase inhibitor, clade A (alpha-1 antiproteinase, antitrypsin), member 1	-0.33679	2.19419e-26	9.85961e-21		cg24682723	-	-	-	-0.304007	4.68296e-18	2.10429e-12		cg10214581	-	-	-	-0.487921	2.92893e-24	1.31612e-18
	cg02489228	Body	TMEM131	transmembrane protein 131	0.245805	4.76339e-13	2.14043e-07		cg14757107	Body	GMPR	guanosine monophosphate reductase	-0.336593	4.22418e-26	1.89814e-20		cg23190089	Body	SLC22A18AS	solute carrier family 22 (organic cation transporter), member 18 antisense	-0.303887	1.36095e-09	0.000611543		cg17406359	TSS1500	TRPM2	transient receptor potential cation channel, subfamily M, member 2	-0.487903	6.1696e-22	2.77232e-16
	cg24535439	TSS1500	MMP23B	matrix metallopeptidase 23B	0.245486	1.24588e-14	5.59839e-09		cg03272310	-	-	-	-0.336576	8.01273e-33	3.60053e-27		cg14232218	-	-	-	0.303785	5.27133e-09	0.00236868		cg25119415	TSS1500	MNDA	myeloid cell nuclear differentiation antigen	-0.487719	3.44008e-26	1.5458e-20
	cg19841005	Body	PIP5K1C	phosphatidylinositol-4-phosphate 5-kinase, type I, gamma	0.245279	8.601e-15	3.86487e-09		cg22272100	3'UTR	BMP1	bone morphogenetic protein 1	-0.336451	7.84909e-29	3.52699e-23		cg05867158	Body	DIP2C	DIP2 disco-interacting protein 2 homolog C (Drosophila)	0.303734	2.86181e-15	1.28596e-09		cg00044372	5'UTR	KIAA0513	KIAA0513	-0.48767	1.7035e-24	7.6547e-19
	cg22138393	Body	PTDSS1	phosphatidylserine synthase 1	0.245206	3.7862e-22	1.70133e-16		cg05937055	-	-	-	-0.336371	2.66263e-33	1.19646e-27		cg14290576	5'UTR	NFIL3	nuclear factor, interleukin 3 regulated	-0.30359	6.7242e-12	3.02152e-06		cg22741244	Body	KLHL30	kelch-like family member 30	-0.487661	7.06867e-22	3.17631e-16
	cg05903330	Body	CBX7	chromobox homolog 7	0.245161	8.53515e-22	3.83528e-16		cg10699884	Body	ECE1	endothelin converting enzyme 1	-0.336344	8.78049e-33	3.94552e-27		cg24241192	-	-	-	0.303473	5.47686e-13	2.46103e-07		cg06829584	-	-	-	-0.487467	3.978e-18	1.78752e-12
	cg26950568	-	-	-	0.245145	8.90477e-17	4.00137e-11		cg15893295	-	-	-	-0.336331	1.04471e-31	4.69439e-26		cg21500354	TSS200	DNHD1	dynein heavy chain domain 1	0.303367	2.05904e-15	9.25232e-10		cg20236089	Body	DTNBP1	dystrobrevin binding protein 1	-0.487323	1.28376e-15	5.76857e-10
	cg01514490	-	-	-	0.245096	4.54203e-16	2.04096e-10		cg00243272	Body	PLXNB2	plexin B2	-0.33616	1.26174e-24	5.66962e-19		cg10307662	-	-	-	0.303206	3.62229e-14	1.62768e-08		cg23352695	Body	NF1	neurofibromin 1	-0.487301	1.19805e-14	5.38344e-09
	cg16615211	TSS1500	MIR564	microRNA 564	0.245079	1.8235e-18	8.19389e-13		cg09874659	Body	KLF12	Kruppel-like factor 12	-0.335951	1.90897e-24	8.57797e-19		cg03041650	Body	ROR1	receptor tyrosine kinase-like orphan receptor 1	0.303206	1.06584e-11	4.78935e-06		cg14036776	5'UTR	ERLIN2	ER lipid raft associated 2	-0.487169	6.38636e-17	2.86972e-11
	cg20408104	Body	ARID1B	AT rich interactive domain 1B (SWI1-like)	0.244853	6.8298e-15	3.06898e-09		cg19251326	Body	LY6G6C	lymphocyte antigen 6 complex, locus G6C	-0.335879	3.58532e-26	1.61107e-20		cg23780110	Body	ASXL2	additional sex combs like transcriptional regulator 2	0.30316	1.93702e-13	8.70403e-08		cg05468843	Body	IL10RA	interleukin 10 receptor, alpha	-0.487021	1.8796e-21	8.44601e-16
	cg22400420	Body	RGL1	ral guanine nucleotide dissociation stimulator-like 1	0.24484	1.93731e-17	8.70533e-12		cg21658968	-	-	-	-0.335708	3.77231e-29	1.69509e-23		cg07515196	Body	DOCK6	dedicator of cytokinesis 6	0.30312	6.5009e-21	2.92119e-15		cg11757167	-	-	-	-0.487015	3.99726e-27	1.79617e-21
	cg26426080	Body	PRDM16	PR domain containing 16	0.244837	4.6921e-18	2.1084e-12		cg24671734	Body	BTBD11	BTB (POZ) domain containing 11	-0.335551	9.41481e-26	4.23055e-20		cg19870626	-	-	-	0.303003	5.69869e-17	2.56071e-11		cg01140416	-	-	-	-0.486926	6.09132e-35	2.73714e-29
	cg10679597	Body	PCDHGA4	protocadherin gamma subfamily A, 4	0.244771	1.22844e-21	5.51999e-16		cg19453938	-	-	-	-0.335383	1.43013e-23	6.4263e-18		cg11906285	-	-	-	-0.303002	4.2755e-17	1.9212e-11		cg26426690	Body	CPEB3	cytoplasmic polyadenylation element binding protein 3	-0.486911	1.19402e-16	5.36534e-11
	cg04518342	TSS1500	PDLIM4	PDZ and LIM domain 4	0.244755	3.5186e-15	1.58109e-09		cg00735137	-	-	-	-0.33513	1.06047e-22	4.76522e-17		cg09267188	Body	PTDSS1	phosphatidylserine synthase 1	0.302984	1.15456e-17	5.18804e-12		cg07869023	Body	PCSK2	proprotein convertase subtilisin/kexin type 2	-0.486889	7.23965e-18	3.25314e-12
	cg04438558	Body	PCDHGA2	protocadherin gamma subfamily A, 2	0.244705	2.09269e-15	9.40354e-10		cg10352418	TSS1500	CA7	carbonic anhydrase VII	-0.334846	3.5922e-28	1.61416e-22		cg17670263	TSS1500	MIR520C	microRNA 520c	-0.30295	2.72956e-16	1.22653e-10		cg22610620	-	-	-	-0.48669	5.62458e-15	2.52741e-09
	cg13934308	-	-	-	0.244676	7.43997e-10	0.000334316		cg17738521	5'UTR	HIVEP2	human immunodeficiency virus type I enhancer binding protein 2	-0.33463	2.7525e-26	1.23684e-20		cg00907810	-	-	-	0.302751	3.91086e-10	0.000175735		cg02767633	-	-	-	-0.486605	2.9179e-26	1.31116e-20
	cg10253639	-	-	-	-0.244622	5.25317e-13	2.36052e-07		cg18419977	Body	SLC22A18AS	solute carrier family 22 (organic cation transporter), member 18 antisense	-0.334414	7.78314e-32	3.49736e-26		cg00009553	Body	CDH8	cadherin 8, type 2	-0.302638	1.51585e-16	6.81148e-11		cg03191504	Body	RNF149	ring finger protein 149	-0.486455	8.9884e-16	4.03895e-10
	cg01693598	-	-	-	0.244567	1.33364e-18	5.99272e-13		cg09830083	5'UTR	P4HA2	prolyl 4-hydroxylase, alpha polypeptide II	-0.334304	3.0639e-24	1.37677e-18		cg18642503	Body	RFX1	regulatory factor X, 1 (influences HLA class II expression)	0.302628	1.79644e-17	8.07234e-12		cg10775595	Body	TENM4	teneurin transmembrane protein 4	0.48633	2.086e-14	9.37345e-09
	cg14011077	-	-	-	0.2445	2.57244e-18	1.15593e-12		cg15105060	Body	TBC1D14	TBC1 domain family, member 14	-0.334266	8.0988e-27	3.63921e-21		cg24481801	TSS1500	GSTM4	glutathione S-transferase mu 4	0.30256	2.06703e-14	9.28823e-09		cg22213057	Body	PTPRN2	protein tyrosine phosphatase, receptor type, N polypeptide 2	-0.486277	1.10936e-36	4.9849e-31
	cg12502297	Body	DOPEY2	dopey family member 2	0.244485	1.5072e-15	6.77261e-10		cg01238435	-	-	-	-0.334204	4.17579e-26	1.8764e-20		cg15798862	Body	DTX2	deltex 2, E3 ubiquitin ligase	0.302531	4.50245e-11	2.02318e-05		cg12762862	Body	CDH4	cadherin 4, type 1, R-cadherin (retinal)	-0.486239	2.14109e-30	9.62099e-25
	cg08608727	3'UTR	FAM109A	family with sequence similarity 109, member A	0.24422	1.79727e-14	8.07607e-09		cg21571060	-	-	-	-0.334127	3.01411e-25	1.35439e-19		cg12504148	TSS200	DNAJC15	DnaJ (Hsp40) homolog, subfamily C, member 15	0.302499	1.02331e-15	4.59826e-10		cg13056369	3'UTR	ARHGEF10	Rho guanine nucleotide exchange factor (GEF) 10	0.486194	9.68414e-13	4.35158e-07
	cg00095431	-	-	-	0.244109	1.34554e-14	6.0462e-09		cg05775067	-	-	-	-0.334074	1.44572e-21	6.49636e-16		cg03739573	TSS1500	ADAMTS18	ADAM metallopeptidase with thrombospondin type 1 motif, 18	0.302419	2.28289e-17	1.02582e-11		cg13572782	Body	MBP	myelin basic protein	0.486154	1.389e-17	6.24147e-12
	cg19390244	5'UTR	PLXNA4	plexin A4	0.244023	4.79566e-16	2.15493e-10		cg18783429	-	-	-	-0.333767	2.01379e-25	9.049e-20		cg03137792	Body	RREB1	ras responsive element binding protein 1	0.302339	4.99519e-13	2.24459e-07		cg12591668	-	-	-	-0.486136	8.51335e-15	3.82548e-09
	cg19414967	-	-	-	0.243949	1.01807e-14	4.57472e-09		cg02579668	-	-	-	-0.333562	1.04944e-25	4.71567e-20		cg11704005	Body	PAX7	paired box 7	0.302323	1.65958e-18	7.45736e-13		cg02219601	-	-	-	-0.485803	2.60768e-15	1.17176e-09
	cg07967717	5'UTR	CNR2	cannabinoid receptor 2 (macrophage)	0.243946	6.29485e-16	2.8286e-10		cg01970336	TSS1500	EPS15	epidermal growth factor receptor pathway substrate 15	-0.333553	2.07665e-31	9.33146e-26		cg12357534	-	-	-	0.30229	1.15226e-11	5.17769e-06		cg17902947	Body	PPAP2B	phosphatidic acid phosphatase type 2B	0.485694	1.53462e-13	6.89581e-08
	cg21117330	Body	PCDHGA4	protocadherin gamma subfamily A, 4	0.24375	1.26048e-16	5.66397e-11		cg09435170	-	-	-	-0.333305	1.16396e-29	5.23027e-24		cg04186415	Body	WDR27	WD repeat domain 27	0.302285	5.76131e-15	2.58885e-09		cg13924715	-	-	-	0.485691	4.94001e-19	2.2198e-13
	cg04885072	Body	MGST1	microsomal glutathione S-transferase 1	0.243667	7.25786e-14	3.26133e-08		cg04892643	Body	HDAC9	histone deacetylase 9	-0.333274	8.10491e-25	3.64195e-19		cg17315703	Body	LINC00589	long intergenic non-protein coding RNA 589	0.3022	3.95464e-14	1.77702e-08		cg23810282	-	-	-	0.485655	1.56046e-17	7.01195e-12
	cg00644351	Body	RGS10	regulator of G-protein signaling 10	0.243594	7.58902e-13	3.41013e-07		cg00502926	TSS1500	RNASE7	ribonuclease, RNase A family, 7	-0.333274	7.62086e-29	3.42444e-23		cg21926782	Body	AMT	aminomethyltransferase	0.302148	1.45293e-22	6.52877e-17		cg08908131	Body	KIAA1598	KIAA1598	-0.485632	6.20267e-15	2.78717e-09
	cg19342883	TSS1500	TM6SF2	transmembrane 6 superfamily member 2	0.243451	3.20993e-19	1.44239e-13		cg20436206	-	-	-	-0.33327	7.6768e-26	3.44958e-20		cg06516502	-	-	-	0.302117	1.39762e-12	6.28021e-07		cg23939096	-	-	-	-0.485572	3.58398e-17	1.61047e-11
	cg22505006	5'UTR	ZBTB7B	zinc finger and BTB domain containing 7B	0.243441	1.42098e-13	6.38521e-08		cg23816737	1stExon	TULP4	tubby like protein 4	0.333248	1.14129e-28	5.12841e-23		cg07816247	5'UTR	TMEM51	transmembrane protein 51	0.302093	7.40142e-18	3.32584e-12		cg03747657	-	-	-	-0.48556	4.0547e-32	1.82198e-26
	cg15032314	Body	PRR12	proline rich 12	0.24327	2.52001e-13	1.13237e-07		cg25883405	Body	SRPK2	SRSF protein kinase 2	-0.333133	1.4939e-31	6.71285e-26		cg12670357	-	-	-	0.30205	4.46049e-13	2.00433e-07		cg09925075	Body	RTN1	reticulon 1	-0.485363	3.31605e-22	1.49007e-16
	cg01882260	5'UTR	SLITRK3	SLIT and NTRK-like family, member 3	-0.243259	1.3195e-14	5.92917e-09		cg15857661	TSS200	MIR146B	microRNA 146b	-0.333125	1.34509e-26	6.04418e-21		cg27270412	Body	NRP1	neuropilin 1	0.302015	4.90829e-09	0.00220555		cg05239310	3'UTR	CLMN	calmin (calponin-like, transmembrane)	-0.485265	3.51809e-16	1.58086e-10
	cg23216434	-	-	-	0.243146	1.77438e-12	7.97319e-07		cg22809683	Body	LAMC1	laminin, gamma 1 (formerly LAMB2)	-0.332907	1.07404e-31	4.82622e-26		cg23223933	1stExon	KCNIP2	Kv channel interacting protein 2	0.301938	7.11885e-22	3.19886e-16		cg19945912	-	-	-	0.485088	8.78718e-20	3.94853e-14
	cg14227418	Body	UBAP2	ubiquitin associated protein 2	0.243116	8.81962e-21	3.96311e-15		cg15466952	5'UTR	LEPR	leptin receptor	-0.332867	4.05505e-30	1.82214e-24		cg22720790	Body	ZNF274	zinc finger protein 274	0.301883	1.35725e-16	6.09883e-11		cg03265969	Body	VSTM2A	V-set and transmembrane domain containing 2A	-0.485058	7.66053e-30	3.44227e-24
	cg23873703	1stExon	KCNAB1	potassium channel, voltage gated subfamily A regulatory beta subunit 1	0.242937	1.39085e-12	6.24982e-07		cg05275832	-	-	-	-0.33286	3.4202e-27	1.53687e-21		cg22718636	Body	DGKQ	diacylglycerol kinase, theta 110kDa	0.301882	4.85499e-12	2.1816e-06		cg07153966	Body	HOXA3	homeobox A3	0.48503	2.8841e-15	1.29597e-09
	cg04839991	-	-	-	0.242916	3.72666e-17	1.67458e-11		cg04761746	TSS1500	SCOC	short coiled-coil protein	-0.332705	1.76996e-28	7.95335e-23		cg11248896	-	-	-	0.30176	1.04464e-17	4.69408e-12		cg14555736	Body	TMEM132C	transmembrane protein 132C	-0.484989	7.1675e-27	3.22072e-21
	cg23409074	TSS200	CRH	corticotropin releasing hormone	0.242766	3.17969e-11	1.4288e-05		cg00770471	5'UTR	SMIM14	small integral membrane protein 14	-0.332698	8.34507e-26	3.74987e-20		cg02578087	Body	SSUH2	ssu-2 homolog (C. elegans)	-0.301697	4.0298e-12	1.8108e-06		cg18007559	-	-	-	-0.484871	3.39984e-22	1.52772e-16
	cg20191066	-	-	-	-0.24274	2.22968e-14	1.00191e-08		cg12331331	Body	NOL10	nucleolar protein 10	-0.332484	1.87944e-26	8.44527e-21		cg23351707	-	-	-	-0.301638	8.67699e-20	3.89901e-14		cg02578087	Body	SSUH2	ssu-2 homolog (C. elegans)	-0.484857	1.29301e-14	5.81014e-09
	cg14484793	Body	OLFM1	olfactomedin 1	0.242723	3.65903e-12	1.64419e-06		cg03328299	Body	STOML1	stomatin (EPB72)-like 1	-0.332455	3.46609e-26	1.55749e-20		cg20886721	Body	OR8U8	olfactory receptor, family 8, subfamily U, member 8	-0.301636	1.24582e-17	5.59809e-12		cg24020826	3'UTR	KCNK9	potassium channel, two pore domain subfamily K, member 9	-0.484756	4.15495e-27	1.86703e-21
	cg07067993	Body	TMEM132D	transmembrane protein 132D	-0.242705	9.62238e-15	4.32383e-09		cg21727223	-	-	-	-0.332367	3.11955e-26	1.40177e-20		cg18067840	TSS1500	BTNL2	butyrophilin-like 2	-0.301502	2.61701e-15	1.17596e-09		cg16582517	3'UTR	BHLHE40	basic helix-loop-helix family, member e40	-0.484431	5.44836e-12	2.44822e-06
	cg02856338	-	-	-	0.242671	1.05744e-19	4.75162e-14		cg18178715	-	-	-	-0.33227	2.2756e-24	1.02254e-18		cg14759565	-	-	-	0.301413	9.38827e-14	4.21863e-08		cg16385583	TSS1500	GCSAML	germinal center-associated, signaling and motility-like	-0.484374	1.9924e-18	8.95289e-13
	cg02872693	Body	ZNF133	zinc finger protein 133	0.242556	1.16858e-14	5.25104e-09		cg23909079	Body	GRID1	glutamate receptor, ionotropic, delta 1	-0.332143	2.89034e-23	1.29878e-17		cg05045981	-	-	-	0.301066	1.76622e-18	7.93653e-13		cg00871207	-	-	-	-0.484367	1.8602e-25	8.35882e-20
	cg26097051	Body	CIT	citron rho-interacting serine/threonine kinase	0.242338	1.36644e-14	6.14012e-09		cg15723874	5'UTR	MEF2D	myocyte enhancer factor 2D	-0.332045	1.06826e-27	4.80023e-22		cg10610428	Body	ANO2	anoctamin 2, calcium activated chloride channel	-0.30106	1.32596e-16	5.95822e-11		cg05116002	Body	FLNB	filamin B, beta	0.484347	1.4078e-16	6.32598e-11
	cg06341195	5'UTR	LRRC24	leucine rich repeat containing 24	0.242309	1.72071e-18	7.73202e-13		cg01081168	-	-	-	0.331988	2.78895e-27	1.25322e-21		cg00584026	Body	TMEM175	transmembrane protein 175	0.301046	4.43198e-12	1.99151e-06		cg18645642	Body	RERE	arginine-glutamic acid dipeptide (RE) repeats	0.484163	9.47155e-12	4.25605e-06
	cg01861913	Body	PTPRG	protein tyrosine phosphatase, receptor type, G	0.242282	2.11846e-15	9.51931e-10		cg16983159	TSS200	TMEM173	transmembrane protein 173	-0.331939	1.23296e-26	5.54032e-21		cg15366423	5'UTR	MAPK4	mitogen-activated protein kinase 4	0.301004	5.24008e-15	2.35464e-09		cg25388800	-	-	-	-0.48402	2.05872e-15	9.25087e-10
	cg23363971	1stExon	IKZF4	IKAROS family zinc finger 4 (Eos)	0.24219	1.85615e-15	8.34062e-10		cg13745870	1stExon	SPATA12	spermatogenesis associated 12	-0.33177	1.96052e-25	8.80963e-20		cg24205914	TSS1500	RHOBTB1	Rho-related BTB domain containing 1	0.300989	3.57199e-20	1.60508e-14		cg00428382	-	-	-	0.483863	1.66304e-20	7.47287e-15
	cg02624701	Body	SLC17A7	solute carrier family 17 (vesicular glutamate transporter), member 7	0.24218	3.90952e-16	1.75675e-10		cg27618305	Body	PKD1L1	polycystic kidney disease 1 like 1	-0.331263	4.51887e-24	2.03056e-18		cg07034255	Body	MTMR12	myotubularin related protein 12	0.30085	4.00454e-14	1.79945e-08		cg08773462	-	-	-	-0.48379	6.51964e-15	2.92961e-09
	cg00366103	-	-	-	-0.242121	1.82325e-17	8.19281e-12		cg20127496	-	-	-	-0.33108	1.05314e-25	4.73229e-20		cg01514828	Body	SRCIN1	SRC kinase signaling inhibitor 1	0.300773	2.66156e-15	1.19597e-09		cg02090805	Body	PXDNL	peroxidasin-like	0.483709	8.16068e-16	3.66701e-10
	cg16692757	TSS200	MIR346	microRNA 346	0.242094	1.26931e-19	5.70365e-14		cg12166080	5'UTR	PPFIBP1	PTPRF interacting protein, binding protein 1 (liprin beta 1)	-0.331057	2.32181e-26	1.04331e-20		cg12158535	Body	PACS2	phosphofurin acidic cluster sorting protein 2	0.300739	1.82263e-19	8.19001e-14		cg09267188	Body	PTDSS1	phosphatidylserine synthase 1	0.483438	3.63056e-19	1.6314e-13
	cg16264616	-	-	-	0.242038	3.32325e-20	1.49331e-14		cg10483871	-	-	-	-0.330887	4.29345e-25	1.92927e-19		cg26250585	TSS200	MS4A6A	membrane-spanning 4-domains, subfamily A, member 6A	-0.300548	4.98681e-14	2.24083e-08		cg06856840	Body	FAH	fumarylacetoacetate hydrolase (fumarylacetoacetase)	-0.483348	9.79674e-21	4.40218e-15
	cg11496559	5'UTR	TMEM108	transmembrane protein 108	0.242038	2.45138e-17	1.10153e-11		cg13937758	-	-	-	-0.330866	1.81429e-25	8.15251e-20		cg03431846	TSS200	REC8	REC8 meiotic recombination protein	0.30053	6.77081e-18	3.04247e-12		cg13454226	Body	KLF6	Kruppel-like factor 6	-0.483279	7.93097e-16	3.56379e-10
	cg02238747	TSS200	RRP12	ribosomal RNA processing 12 homolog (S. cerevisiae)	0.241959	8.33472e-14	3.74521e-08		cg11028075	1stExon	SORBS1	sorbin and SH3 domain containing 1	-0.330812	2.36076e-28	1.06081e-22		cg00599124	Body	FBXO31	F-box protein 31	0.300495	1.84899e-13	8.30846e-08		cg23422866	Body	TSNARE1	t-SNARE domain containing 1	-0.483274	7.9797e-18	3.58569e-12
	cg22315903	Body	C21orf2	chromosome 21 open reading frame 2	0.241611	2.98003e-17	1.33908e-11		cg03080336	-	-	-	-0.330775	4.06764e-24	1.8278e-18		cg11749828	3'UTR	SCN1B	sodium channel, voltage gated, type I beta subunit	0.300466	9.05982e-20	4.07104e-14		cg18131582	Body	COLGALT2	collagen beta(1-O)galactosyltransferase 2	-0.483246	2.06e-19	9.25663e-14
	cg14167415	-	-	-	0.241503	2.7456e-13	1.23374e-07		cg06853894	3'UTR	TNFRSF8	tumor necrosis factor receptor superfamily, member 8	-0.33069	1.64459e-26	7.38997e-21		cg18938709	-	-	-	0.300408	4.99305e-16	2.24363e-10		cg13899814	Body	ACVRL1	activin A receptor type II-like 1	0.483124	1.43489e-19	6.44769e-14
	cg26579556	-	-	-	0.241498	2.49482e-14	1.12105e-08		cg15923139	5'UTR	SORBS2	sorbin and SH3 domain containing 2	0.330679	1.91527e-33	8.60628e-28		cg01494399	Body	CMIP	c-Maf inducing protein	0.300181	8.18772e-14	3.67916e-08		cg22348992	Body	CHRNA4	cholinergic receptor, nicotinic, alpha 4 (neuronal)	-0.48312	1.9004e-25	8.53948e-20
	cg24996161	Body	PCDHGA2	protocadherin gamma subfamily A, 2	0.241494	2.19058e-15	9.84341e-10		cg17893669	Body	KLHL26	kelch-like family member 26	-0.33041	5.12978e-29	2.30507e-23		cg20090283	Body	SRCIN1	SRC kinase signaling inhibitor 1	0.300156	4.10015e-09	0.00184241		cg27313577	-	-	-	-0.482983	3.30443e-29	1.48485e-23
	cg00150785	-	-	-	0.241355	2.27217e-18	1.021e-12		cg24735489	TSS200	CDSN	corneodesmosin	-0.330304	4.29493e-26	1.92993e-20		cg01940297	TSS1500	MIR1207	microRNA 1207	0.300131	2.07768e-18	9.33609e-13		cg17518550	TSS200	GCSAML	germinal center-associated, signaling and motility-like	-0.482975	2.84903e-14	1.28021e-08
	cg13781744	-	-	-	0.241301	1.87577e-15	8.42877e-10		cg08657449	TSS1500	DCSTAMP	dendrocyte expressed seven transmembrane protein	-0.330293	1.94123e-23	8.72295e-18		cg05688616	5'UTR	COL6A3	collagen, type VI, alpha 3	0.3001	1.34423e-13	6.04031e-08		cg16163382	-	-	-	-0.482833	2.40573e-15	1.08102e-09
	cg17297238	Body	PCDHGA4	protocadherin gamma subfamily A, 4	0.241262	3.83156e-16	1.72172e-10		cg13777668	Body	ACTN1	actinin, alpha 1	-0.330167	4.66126e-24	2.09454e-18		cg13876844	-	-	-	-0.300011	4.06162e-20	1.82509e-14		cg21390801	TSS1500	MX2	MX dynamin-like GTPase 2	-0.482772	6.23047e-16	2.79967e-10
	cg13080565	TSS200	GRIK2	glutamate receptor, ionotropic, kainate 2	0.241177	6.2117e-11	2.79123e-05		cg04222933	Body	LY9	lymphocyte antigen 9	-0.330105	1.62202e-30	7.28857e-25		cg11604426	TSS1500	RHBDL3	rhomboid, veinlet-like 3 (Drosophila)	0.299853	1.28496e-20	5.77399e-15		cg10025586	Body	WHAMM	WAS protein homolog associated with actin, golgi membranes and microtubules	-0.482718	1.01244e-14	4.54943e-09
	cg20993403	TSS200	EPB41L1	erythrocyte membrane protein band 4.1-like 1	0.241147	4.04208e-15	1.81631e-09		cg01511480	Body	SCNN1A	sodium channel, non voltage gated 1 alpha subunit	-0.330072	5.09041e-26	2.28738e-20		cg08465307	Body	-	-	-0.299825	1.83864e-13	8.26193e-08		cg19839825	Body	PNPLA6	patatin-like phospholipase domain containing 6	0.482654	1.3776e-14	6.19027e-09
	cg15037583	Body	MACROD1	MACRO domain containing 1	0.2411	4.35244e-18	1.95577e-12		cg08443563	-	-	-	-0.330023	2.17143e-26	9.75734e-21		cg27110886	Body	CRTAC1	cartilage acidic protein 1	0.299793	3.96183e-17	1.78025e-11		cg20806175	Body	FCER1G	Fc fragment of IgE, high affinity I, receptor for; gamma polypeptide	-0.48257	2.29613e-21	1.03177e-15
	cg08496387	TSS1500	USP47	ubiquitin specific peptidase 47	0.241065	3.28096e-16	1.4743e-10		cg15977002	Body	TPO	thyroid peroxidase	0.329804	1.94176e-31	8.72531e-26		cg09880291	TSS1500	HOXA5	homeobox A5	0.299789	1.66201e-11	7.46828e-06		cg23138413	-	-	-	-0.482568	2.50765e-14	1.12682e-08
	cg05056901	-	-	-	0.241056	2.698e-16	1.21235e-10		cg23530586	-	-	-	-0.329636	3.02996e-26	1.36151e-20		cg06226384	TSS200	CACNG5	calcium channel, voltage-dependent, gamma subunit 5	-0.299671	1.29314e-16	5.81073e-11		cg04254487	Body	TBPL1	TBP-like 1	-0.482508	6.27944e-18	2.82167e-12
	cg08572214	TSS1500	COX18	COX18 cytochrome c oxidase assembly factor	-0.241054	3.28487e-12	1.47606e-06		cg12751042	3'UTR	CDKN1B	cyclin-dependent kinase inhibitor 1B (p27, Kip1)	-0.329517	1.42142e-27	6.38718e-22		cg00412772	3'UTR	YIF1B	Yip1 interacting factor homolog B (S. cerevisiae)	0.299671	3.35186e-15	1.50616e-09		cg12601909	Body	TOLLIP	toll interacting protein	0.482397	4.30682e-15	1.93527e-09
	cg22541254	TSS200	GRIK2	glutamate receptor, ionotropic, kainate 2	0.241011	9.79413e-11	4.401e-05		cg07673979	-	-	-	-0.329404	5.68106e-30	2.55279e-24		cg02423618	TSS1500	SPATA8	spermatogenesis associated 8	-0.299588	3.99631e-17	1.79575e-11		cg05723179	Body	CREB3L2	cAMP responsive element binding protein 3-like 2	0.48239	1.82918e-18	8.21945e-13
	cg09782912	-	-	-	0.240955	9.40147e-13	4.22456e-07		cg21067465	Body	ME3	malic enzyme 3, NADP(+)-dependent, mitochondrial	-0.329371	1.07057e-28	4.81061e-23		cg01932361	-	-	-	-0.299478	9.36345e-15	4.20748e-09		cg27177554	Body	C1QL3	complement component 1, q subcomponent-like 3	0.482203	8.03254e-27	3.60943e-21
	cg05696931	-	-	-	0.240866	2.28642e-14	1.02741e-08		cg21332304	Body	NPEPPS	aminopeptidase puromycin sensitive	-0.329133	7.21815e-23	3.24348e-17		cg19566774	TSS200	FAM71D	family with sequence similarity 71, member D	0.299218	5.97119e-16	2.68316e-10		cg03663556	-	-	-	-0.482151	3.17205e-14	1.42536e-08
	cg02727530	5'UTR	KIAA1257	KIAA1257	0.240863	1.01485e-19	4.56022e-14		cg13797468	-	-	-	-0.329058	1.43069e-26	6.42883e-21		cg25641145	TSS1500	ANKRD46	ankyrin repeat domain 46	-0.299178	2.62225e-17	1.17831e-11		cg22740796	-	-	-	-0.482062	8.4047e-22	3.77666e-16
	cg19611002	TSS1500	ACTL9	actin-like 9	-0.240801	2.26984e-17	1.01995e-11		cg22790839	-	-	-	-0.328773	5.06001e-29	2.27372e-23		cg07417683	-	-	-	-0.299172	9.01344e-17	4.0502e-11		cg05174942	TSS200	VTRNA1-2	vault RNA 1-2	-0.482002	7.61286e-27	3.42084e-21
	cg18603577	3'UTR	RILPL2	Rab interacting lysosomal protein-like 2	0.240791	5.15191e-09	0.00231501		cg19145082	-	-	-	-0.328713	1.41754e-21	6.36974e-16		cg02566391	Body	IL12RB2	interleukin 12 receptor, beta 2	-0.299117	6.94153e-14	3.11918e-08		cg14622879	-	-	-	-0.481989	4.07979e-19	1.83326e-13
	cg10322504	-	-	-	0.240674	6.09198e-12	2.73744e-06		cg24497819	TSS200	SELPLG	selectin P ligand	-0.32869	4.70178e-30	2.11275e-24		cg10571104	Body	ZNF575	zinc finger protein 575	0.299066	1.62026e-14	7.28064e-09		cg13716585	-	-	-	-0.481919	2.28587e-18	1.02716e-12
	cg16433265	5'UTR	SORBS2	sorbin and SH3 domain containing 2	0.240649	4.91843e-16	2.2101e-10		cg03354616	Body	BCKDHB	branched chain keto acid dehydrogenase E1, beta polypeptide	-0.328525	6.40516e-24	2.87817e-18		cg10679597	Body	PCDHGA4	protocadherin gamma subfamily A, 4	0.29891	6.68126e-21	3.00223e-15		cg06740578	-	-	-	-0.481781	2.97034e-21	1.33473e-15
	cg09281220	-	-	-	0.240581	3.74664e-20	1.68355e-14		cg00722081	-	-	-	-0.328396	1.27588e-30	5.73316e-25		cg05903330	Body	CBX7	chromobox homolog 7	0.298887	2.32679e-21	1.04555e-15		cg07539180	-	-	-	-0.481663	4.82648e-18	2.16878e-12
	cg13599020	Body	SAMD3	sterile alpha motif domain containing 3	-0.240518	2.22761e-15	1.00098e-09		cg17130457	-	-	-	-0.328384	8.02273e-30	3.60502e-24		cg08217234	-	-	-	0.29885	8.64372e-15	3.88407e-09		cg12626957	-	-	-	0.481385	4.64409e-18	2.08683e-12
	cg21336456	Body	CHST10	carbohydrate sulfotransferase 10	0.240379	8.78074e-14	3.94564e-08		cg13375427	TSS1500	-	-	-0.328319	1.01862e-25	4.5772e-20		cg01093854	Body	TET1	tet methylcytosine dioxygenase 1	0.298726	1.37408e-12	6.17445e-07		cg21163617	Body	PTPRN2	protein tyrosine phosphatase, receptor type, N polypeptide 2	-0.481253	1.34288e-32	6.03425e-27
	cg06132505	-	-	-	0.24037	1.46368e-18	6.57707e-13		cg25124300	Body	XDH	xanthine dehydrogenase	-0.328286	5.54555e-26	2.4919e-20		cg15952370	TSS1500	OR8D2	olfactory receptor, family 8, subfamily D, member 2 (gene/pseudogene)	-0.298722	4.23803e-21	1.90436e-15		cg08182454	-	-	-	-0.481236	2.58992e-23	1.16378e-17
	cg14501061	TSS200	ALDOC	aldolase C, fructose-bisphosphate	0.2403	2.89306e-16	1.3e-10		cg17311132	-	-	-	-0.328047	1.09124e-29	4.90351e-24		cg18290233	-	-	-	0.298666	1.48253e-14	6.66175e-09		cg25063515	Body	CA10	carbonic anhydrase X	-0.481135	8.88624e-19	3.99304e-13
	cg16768376	-	-	-	0.240241	3.73706e-17	1.67925e-11		cg05839570	5'UTR	ALS2CL	ALS2 C-terminal like	-0.327865	2.24117e-24	1.00707e-18		cg17771031	Body	CDH22	cadherin 22, type 2	0.29866	2.65584e-17	1.1934e-11		cg14119706	Body	RTN1	reticulon 1	-0.481135	8.49177e-21	3.81579e-15
	cg06821999	-	-	-	0.240197	1.16957e-20	5.25548e-15		cg03240301	Body	IGF2BP3	insulin-like growth factor 2 mRNA binding protein 3	-0.327762	3.35693e-24	1.50844e-18		cg26098768	-	-	-	0.298634	1.08547e-07	0.0487755		cg11606261	5'UTR	SP1	Sp1 transcription factor	-0.481083	1.32561e-20	5.95666e-15
	cg15022387	Body	PRR12	proline rich 12	0.24019	2.92359e-14	1.31372e-08		cg25766247	-	-	-	-0.327699	3.22113e-24	1.44742e-18		cg05865660	-	-	-	-0.298543	2.07521e-18	9.32497e-13		cg11465213	-	-	-	-0.48085	2.72692e-17	1.22534e-11
	cg20482280	Body	MTA1	metastasis associated 1	0.240135	2.61359e-10	0.000117442		cg12743031	5'UTR	PTK2B	protein tyrosine kinase 2 beta	-0.327467	3.34032e-30	1.50098e-24		cg21033440	Body	SIPA1	signal-induced proliferation-associated 1	0.298474	1.92937e-11	8.66964e-06		cg03517918	Body	MINOS1	mitochondrial inner membrane organizing system 1	0.480721	4.35167e-15	1.95543e-09
	cg17686885	TSS1500	TOM1L1	target of myb1 (chicken)-like 1	0.240132	1.4609e-21	6.56456e-16		cg27092594	-	-	-	-0.327394	8.71329e-26	3.91533e-20		cg05767159	-	-	-	0.298415	2.30718e-23	1.03673e-17		cg14654171	Body	GARNL3	GTPase activating Rap/RanGAP domain-like 3	-0.480694	7.68561e-14	3.45354e-08
	cg01385959	-	-	-	0.240122	6.02644e-13	2.70799e-07		cg16576811	5'UTR	NEDD4L	neural precursor cell expressed, developmentally down-regulated 4-like, E3 ubiquitin protein ligase	-0.327369	5.06731e-24	2.277e-18		cg23186823	-	-	-	-0.298349	8.01832e-22	3.60304e-16		cg16324121	Body	IL17RE	interleukin 17 receptor E	-0.480519	2.87303e-19	1.291e-13
	cg04812351	Body	ADAMTS3	ADAM metallopeptidase with thrombospondin type 1 motif, 3	0.239942	1.34168e-11	6.02885e-06		cg03726817	-	-	-	-0.327294	2.88336e-26	1.29564e-20		cg11147193	TSS1500	HPCAL1	hippocalcin-like 1	0.298324	2.21521e-21	9.95409e-16		cg05935520	-	-	-	-0.480488	7.39563e-17	3.32323e-11
	cg00760872	-	-	-	0.239915	8.80122e-13	3.95484e-07		cg12371569	-	-	-	-0.327134	1.00781e-31	4.52862e-26		cg03826463	-	-	-	0.298244	9.87983e-15	4.43951e-09		cg06792975	5'UTR	MUC7	mucin 7, secreted	-0.480488	5.08899e-19	2.28674e-13
	cg27665767	Body	PCDHGA4	protocadherin gamma subfamily A, 4	0.239896	1.83829e-16	8.26037e-11		cg13921921	Body	ARHGEF2	Rho/Rac guanine nucleotide exchange factor (GEF) 2	-0.327048	8.39055e-29	3.7703e-23		cg05593325	TSS1500	GALNT12	polypeptide N-acetylgalactosaminyltransferase 12	0.298227	2.18555e-17	9.82077e-12		cg10267724	Body	SYNDIG1	synapse differentiation inducing 1	-0.480433	3.11065e-18	1.39777e-12
	cg14166625	-	-	-	0.239871	3.78682e-16	1.70161e-10		cg10800620	-	-	-	-0.326912	2.63012e-29	1.18185e-23		cg12636543	-	-	-	-0.298163	2.68889e-18	1.20825e-12		cg07527126	Body	SHISA6	shisa family member 6	-0.480426	7.74809e-19	3.48161e-13
	cg16935039	-	-	-	0.239864	3.91065e-16	1.75726e-10		cg07645228	TSS1500	GTF2IRD1	GTF2I repeat domain containing 1	-0.326815	1.83857e-25	8.26164e-20		cg08231710	TSS1500	MMP23A	matrix metallopeptidase 23A (pseudogene)	0.298134	1.17336e-16	5.27253e-11		cg23167606	-	-	-	-0.48042	4.89263e-25	2.19851e-19
	cg08569979	Body	-	-	0.23982	1.24988e-12	5.61637e-07		cg02901136	TSS1500	S100A12	S100 calcium binding protein A12	-0.326734	1.80828e-25	8.12553e-20		cg11274172	Body	UVRAG	UV radiation resistance associated	0.298131	1.00317e-12	4.50776e-07		cg22132788	Body	MYO1G	myosin IG	0.480327	1.55717e-12	6.99718e-07
	cg13347910	TSS200	GCNT2	glucosaminyl (N-acetyl) transferase 2, I-branching enzyme (I blood group)	0.23979	3.75257e-14	1.68622e-08		cg18066690	Body	SPIDR	scaffolding protein involved in DNA repair	-0.326684	1.31245e-23	5.89752e-18		cg14463912	TSS1500	SFXN3	sideroflexin 3	0.298028	3.01179e-19	1.35335e-13		cg00160981	TSS1500	FCRLB	Fc receptor-like B	-0.480318	9.89039e-20	4.44426e-14
	cg00039176	Body	PCDHGA4	protocadherin gamma subfamily A, 4	0.239789	1.06414e-13	4.78171e-08		cg24127639	3'UTR	MYEOV	myeloma overexpressed	-0.326537	1.44681e-28	6.50125e-23		cg14408173	3'UTR	CLIC3	chloride intracellular channel 3	0.298014	3.00755e-16	1.35144e-10		cg12602633	1stExon	PRRT1	proline-rich transmembrane protein 1	0.480219	4.63509e-32	2.08278e-26
	cg20735050	Body	AMOTL1	angiomotin like 1	0.239786	7.97865e-14	3.58521e-08		cg26400954	Body	LMO7	LIM domain 7	-0.326399	4.43932e-24	1.99481e-18		cg10238080	-	-	-	0.298011	2.89101e-20	1.29908e-14		cg20737028	TSS200	PATE3	prostate and testis expressed 3	-0.480149	3.92037e-16	1.76162e-10
	cg18057513	TSS1500	NEK5	NIMA-related kinase 5	0.239748	1.69811e-17	7.63046e-12		cg06966245	-	-	-	-0.326032	2.99617e-22	1.34633e-16		cg13580286	Body	TNFRSF10B	tumor necrosis factor receptor superfamily, member 10b	-0.297963	6.18087e-13	2.77738e-07		cg17945422	-	-	-	-0.480042	1.89091e-25	8.49683e-20
	cg07691306	Body	ARID3A	AT rich interactive domain 3A (BRIGHT-like)	0.239695	2.51772e-19	1.13134e-13		cg04212846	Body	RUNX1	runt-related transcription factor 1	-0.326007	8.40653e-23	3.77748e-17		cg21570611	Body	OR8U8	olfactory receptor, family 8, subfamily U, member 8	-0.297823	4.55008e-13	2.04458e-07		cg14573876	Body	MAP2K2	mitogen-activated protein kinase kinase 2	-0.479987	2.03844e-14	9.15977e-09
	cg24082680	TSS1500	ATG4C	autophagy related 4C, cysteine peptidase	0.239581	3.68874e-12	1.65754e-06		cg23920016	Body	NOS1AP	nitric oxide synthase 1 (neuronal) adaptor protein	-0.325967	3.7491e-22	1.68466e-16		cg16540590	-	-	-	-0.29746	1.39673e-14	6.27621e-09		cg04681489	-	-	-	-0.479879	1.12509e-18	5.05559e-13
	cg01611777	Body	MAP4K4	mitogen-activated protein kinase kinase kinase kinase 4	0.239499	2.52095e-17	1.13279e-11		cg15161667	TSS1500	LRP4	low density lipoprotein receptor-related protein 4	-0.325887	1.05775e-22	4.75301e-17		cg05527856	Body	GALNT18	polypeptide N-acetylgalactosaminyltransferase 18	0.297344	8.29336e-14	3.72663e-08		cg06246357	-	-	-	0.47967	2.27667e-19	1.02303e-13
	cg21242079	Body	ADAMTS7	ADAM metallopeptidase with thrombospondin type 1 motif, 7	0.239467	2.40546e-15	1.08089e-09		cg03466587	-	-	-	-0.325717	1.50026e-26	6.74143e-21		cg19084053	-	-	-	-0.297265	1.51196e-16	6.79399e-11		cg07052041	-	-	-	-0.479665	1.79681e-13	8.07396e-08
	cg24335895	TSS200	COX7A1	cytochrome c oxidase subunit VIIa polypeptide 1 (muscle)	0.239459	4.38304e-12	1.96952e-06		cg04961225	-	-	-	-0.325695	5.28269e-28	2.37378e-22		cg12023625	Body	SYNE1	spectrin repeat containing, nuclear envelope 1	0.297141	1.61075e-12	7.23792e-07		cg01999622	Body	PTPRN2	protein tyrosine phosphatase, receptor type, N polypeptide 2	-0.479611	6.5648e-34	2.9499e-28
	cg03743984	TSS1500	COX17	COX17 cytochrome c oxidase copper chaperone	0.239274	8.06459e-14	3.62383e-08		cg13555050	-	-	-	-0.325657	9.56426e-25	4.29771e-19		cg03613649	TSS1500	FGF11	fibroblast growth factor 11	0.297086	1.3023e-17	5.85189e-12		cg08003402	Body	SH3BP5	SH3-domain binding protein 5 (BTK-associated)	-0.479606	1.5794e-15	7.09704e-10
	cg27345346	3'UTR	PROSER3	proline and serine rich 3	0.23926	3.32114e-15	1.49236e-09		cg10974219	3'UTR	MYOCD	myocardin	-0.325655	1.18709e-28	5.33418e-23		cg19375854	Body	EHD4	EH-domain containing 4	0.296939	5.18793e-14	2.3312e-08		cg02691192	-	-	-	-0.47954	8.90147e-17	3.99989e-11
	cg08155325	Body	PCDHGA4	protocadherin gamma subfamily A, 4	0.239211	2.92279e-17	1.31336e-11		cg14143723	-	-	-	-0.325328	1.61008e-24	7.23489e-19		cg02847766	Body	ABCA17P	ATP-binding cassette, sub-family A (ABC1), member 17, pseudogene	-0.296933	5.1497e-16	2.31402e-10		cg07791803	-	-	-	-0.479497	1.21338e-24	5.45233e-19
	cg09050372	-	-	-	0.239044	2.26742e-11	1.01887e-05		cg24881334	-	-	-	-0.325242	2.13987e-28	9.61551e-23		cg06540458	-	-	-	0.29692	2.05699e-17	9.24309e-12		cg06728252	Body	ABT1	activator of basal transcription 1	0.479426	2.81606e-13	1.2654e-07
	cg03014829	-	-	-	0.238958	1.90658e-12	8.56722e-07		cg16022049	5'UTR	EMP1	epithelial membrane protein 1	-0.32516	1.15892e-22	5.20764e-17		cg03421104	-	-	-	-0.296863	3.13945e-16	1.41072e-10		cg23261919	-	-	-	-0.4794	2.41536e-16	1.08534e-10
	cg12930930	TSS1500	OR51B6	olfactory receptor, family 51, subfamily B, member 6	-0.238947	1.49339e-20	6.71054e-15		cg00674995	Body	DGKH	diacylglycerol kinase, eta	-0.325	1.12448e-24	5.05286e-19		cg00573606	5'UTR	COL6A3	collagen, type VI, alpha 3	0.296849	6.54705e-19	2.94192e-13		cg12243864	Body	CSMD1	CUB and Sushi multiple domains 1	-0.479393	1.18692e-24	5.33343e-19
	cg02900760	Body	DTL	denticleless E3 ubiquitin protein ligase homolog (Drosophila)	0.238942	4.99123e-14	2.24281e-08		cg01668352	Body	SRGAP1	SLIT-ROBO Rho GTPase activating protein 1	-0.324999	3.38879e-21	1.52276e-15		cg05585947	-	-	-	-0.296809	4.15032e-13	1.86495e-07		cg24026690	-	-	-	-0.479259	1.3947e-28	6.26709e-23
	cg03124514	-	-	-	0.238844	4.51378e-16	2.02827e-10		cg23344780	5'UTR	EMP3	epithelial membrane protein 3	-0.324987	9.92149e-30	4.45823e-24		cg13736514	-	-	-	0.296746	5.2517e-09	0.00235986		cg05965387	TSS200	DLEU7	deleted in lymphocytic leukemia, 7	0.479152	2.64141e-19	1.18692e-13
	cg27664085	-	-	-	0.238796	8.34053e-14	3.74783e-08		cg19763108	Body	THRB	thyroid hormone receptor, beta	-0.324755	2.71808e-21	1.22137e-15		cg19360796	-	-	-	-0.296646	1.21102e-19	5.44172e-14		cg22330924	-	-	-	-0.479126	9.78022e-29	4.39475e-23
	cg03364486	-	-	-	0.238777	1.1274e-14	5.066e-09		cg01621390	-	-	-	-0.324727	7.22065e-29	3.24461e-23		cg21660452	Body	NRXN2	neurexin 2	0.296582	1.73308e-11	7.7876e-06		cg16510654	TSS200	C1orf64	chromosome 1 open reading frame 64	0.47907	9.07795e-16	4.07918e-10
	cg15243034	Body	USP35	ubiquitin specific peptidase 35	0.23871	2.71036e-15	1.21791e-09		cg04001071	-	-	-	-0.324664	5.29407e-27	2.3789e-21		cg07132068	-	-	-	-0.296581	1.31903e-18	5.92709e-13		cg23994112	5'UTR	SEPT9	septin 9	0.479027	4.82167e-15	2.16662e-09
	cg00262344	TSS200	PSMA8	proteasome (prosome, macropain) subunit, alpha type, 8	0.23862	5.07003e-18	2.27822e-12		cg18122696	TSS1500	SYT8	synaptotagmin VIII	-0.324545	2.43694e-28	1.09504e-22		cg12463722	TSS200	OR4D1	olfactory receptor, family 4, subfamily D, member 1	-0.296557	2.71559e-13	1.22025e-07		cg10473311	Body	PTPRN2	protein tyrosine phosphatase, receptor type, N polypeptide 2	-0.478996	4.35186e-15	1.95551e-09
	cg01827195	5'UTR	NYAP2	neuronal tyrosine-phosphorylated phosphoinositide-3-kinase adaptor 2	-0.238565	1.28711e-11	5.78362e-06		cg05858126	TSS200	MIR146B	microRNA 146b	-0.324367	6.2988e-26	2.83037e-20		cg18986651	Body	PLOD2	procollagen-lysine, 2-oxoglutarate 5-dioxygenase 2	0.296475	8.15764e-12	3.66564e-06		cg23980176	-	-	-	-0.478993	3.44346e-37	1.54732e-31
	cg11737172	5'UTR	KBTBD11	kelch repeat and BTB (POZ) domain containing 11	0.23842	1.2066e-15	5.42185e-10		cg14153654	TSS200	TNFRSF9	tumor necrosis factor receptor superfamily, member 9	-0.324103	2.44857e-29	1.10027e-23		cg19004775	-	-	-	0.29643	2.27368e-15	1.02168e-09		cg02349866	Body	AP3S2	adaptor-related protein complex 3, sigma 2 subunit	-0.478873	2.08087e-19	9.35042e-14
	cg12700039	Body	TBC1D16	TBC1 domain family, member 16	0.23837	6.52844e-16	2.93356e-10		cg21236655	5'UTR	TNC	tenascin C	0.324101	4.15453e-30	1.86684e-24		cg05677184	-	-	-	0.296354	3.35092e-14	1.50574e-08		cg20018782	-	-	-	-0.478831	3.02843e-22	1.36083e-16
	cg24520479	-	-	-	-0.238335	1.76646e-22	7.93761e-17		cg13394864	1stExon	FAM178B	family with sequence similarity 178, member B	-0.324025	6.09949e-29	2.74081e-23		cg17060964	TSS1500	OR5AS1	olfactory receptor, family 5, subfamily AS, member 1	-0.296327	1.44296e-17	6.48395e-12		cg26296781	-	-	-	-0.478778	2.76135e-16	1.24082e-10
	cg16425038	TSS200	REC8	REC8 meiotic recombination protein	0.238235	1.12328e-15	5.04748e-10		cg10110335	Body	SYN2	synapsin II	-0.323993	6.16593e-24	2.77067e-18		cg07342783	-	-	-	-0.296256	5.10669e-14	2.2947e-08		cg19836199	TSS1500	RUNX1	runt-related transcription factor 1	-0.478659	4.3517e-15	1.95544e-09
	cg07759162	-	-	-	0.23823	1.6577e-15	7.44891e-10		cg19323289	Body	NAV2	neuron navigator 2	-0.323673	2.3981e-28	1.07759e-22		cg22877452	-	-	-	0.296203	4.33629e-12	1.94852e-06		cg18975416	-	-	-	-0.478658	5.48878e-19	2.46639e-13
	cg19943578	TSS200	ARHGAP27	Rho GTPase activating protein 27	0.238213	2.77942e-14	1.24893e-08		cg23620049	TSS200	LIPH	lipase, member H	-0.323609	1.85634e-28	8.3415e-23		cg15053022	Body	ATP4A	ATPase, H+/K+ exchanging, alpha polypeptide	0.296197	1.24443e-19	5.59187e-14		cg10943629	-	-	-	-0.478408	8.08715e-25	3.63397e-19
	cg09578475	TSS200	ZNF177	zinc finger protein 177	0.238087	1.51924e-20	6.82672e-15		cg18789624	5'UTR	NOD1	nucleotide-binding oligomerization domain containing 1	-0.323561	1.78313e-23	8.01253e-18		cg21621264	Body	ADGRD1	adhesion G protein-coupled receptor D1	0.296183	5.07517e-12	2.28053e-06		cg12955084	Body	TMEM91	transmembrane protein 91	-0.478339	2.12174e-22	9.53406e-17
	cg10658779	Body	C10orf11	chromosome 10 open reading frame 11	0.23807	3.80811e-14	1.71118e-08		cg18236877	Body	CASZ1	castor zinc finger 1	0.323395	9.83664e-27	4.4201e-21		cg22642777	Body	PPP2R2B	protein phosphatase 2, regulatory subunit B, beta	0.296093	9.64327e-19	4.33321e-13		cg16728539	Body	CACNA1C	calcium channel, voltage-dependent, L type, alpha 1C subunit	-0.478308	1.45035e-16	6.51714e-11
	cg20086219	-	-	-	-0.237955	3.46843e-11	1.55854e-05		cg25780389	TSS1500	ACSL5	acyl-CoA synthetase long-chain family member 5	-0.323269	1.67402e-29	7.52225e-24		cg16989719	-	-	-	-0.296083	3.04625e-14	1.36884e-08		cg08907926	-	-	-	-0.478281	7.19975e-30	3.23522e-24
	cg06247406	TSS200	GRIK2	glutamate receptor, ionotropic, kainate 2	0.23793	1.45414e-09	0.00065342		cg07092880	Body	CCDC83	coiled-coil domain containing 83	-0.323216	3.57169e-26	1.60494e-20		cg08474478	-	-	-	0.296021	1.44562e-18	6.49589e-13		cg22047295	5'UTR	WIPF1	WAS/WASL interacting protein family, member 1	-0.478272	6.07819e-16	2.73124e-10
	cg06906952	-	-	-	0.237874	4.53801e-18	2.03916e-12		cg03206537	Body	CTSA	cathepsin A	-0.322833	2.03808e-30	9.15814e-25		cg20544808	-	-	-	0.295941	1.28714e-11	5.78378e-06		cg06936290	-	-	-	-0.478254	1.22636e-13	5.51066e-08
	cg21195235	5'UTR	KATNAL2	katanin p60 subunit A-like 2	0.237742	1.28672e-19	5.78191e-14		cg18566555	Body	TRIM2	tripartite motif containing 2	-0.322628	4.06745e-24	1.82771e-18		cg19885625	Body	NAALADL1	N-acetylated alpha-linked acidic dipeptidase-like 1	0.295929	9.90784e-20	4.4521e-14		cg25869105	Body	WDR37	WD repeat domain 37	0.478244	5.76077e-16	2.58861e-10
	cg03312716	TSS1500	TRPV4	transient receptor potential cation channel, subfamily V, member 4	0.237723	5.15042e-19	2.31435e-13		cg11750962	Body	MTOR	mechanistic target of rapamycin (serine/threonine kinase)	-0.322569	3.54966e-24	1.59504e-18		cg15693572	-	-	-	-0.295611	2.34111e-13	1.05198e-07		cg05377120	TSS200	KLRD1	killer cell lectin-like receptor subfamily D, member 1	-0.478088	1.11809e-19	5.02416e-14
	cg20840795	Body	CIT	citron rho-interacting serine/threonine kinase	0.237679	7.48438e-13	3.36311e-07		cg01890836	Body	MPRIP	myosin phosphatase Rho interacting protein	-0.322495	2.69141e-28	1.20939e-22		cg17173975	Body	BICD1	bicaudal D homolog 1 (Drosophila)	0.295547	2.20475e-21	9.90707e-16		cg16805215	-	-	-	-0.477949	1.39286e-23	6.25884e-18
	cg05454501	Body	ZBED3	zinc finger, BED-type containing 3	0.237663	7.26934e-13	3.26648e-07		cg23907053	3'UTR	RAB3IP	RAB3A interacting protein	-0.322315	2.79075e-22	1.25403e-16		cg19883813	Body	GATA3	GATA binding protein 3	0.295529	3.48739e-11	1.56706e-05		cg10249637	Body	PTPRN2	protein tyrosine phosphatase, receptor type, N polypeptide 2	-0.477944	3.48568e-23	1.56629e-17
	cg08424184	Body	TFAP2E	transcription factor AP-2 epsilon (activating enhancer binding protein 2 epsilon)	0.237637	1.09523e-20	4.92141e-15		cg00012194	Body	PLXNB2	plexin B2	-0.322074	3.63553e-24	1.63363e-18		cg05304729	TSS1500	MNDA	myeloid cell nuclear differentiation antigen	-0.295411	2.44936e-16	1.10062e-10		cg09853702	-	-	-	-0.47793	9.48072e-15	4.26017e-09
	cg13530938	Body	-	-	0.237572	1.95717e-13	8.79457e-08		cg00347746	-	-	-	-0.322063	2.76847e-29	1.24402e-23		cg16237191	1stExon	OR6C4	olfactory receptor, family 6, subfamily C, member 4	-0.295269	3.33629e-17	1.49916e-11		cg15555527	Body	ANTXR2	anthrax toxin receptor 2	0.477728	2.10162e-23	9.44365e-18
	cg23533267	Body	TBCEL	tubulin folding cofactor E-like	0.237561	2.36337e-14	1.06198e-08		cg07499182	Body	STARD13	StAR-related lipid transfer (START) domain containing 13	-0.322056	5.71608e-21	2.56853e-15		cg19335130	Body	PPP2R2B	protein phosphatase 2, regulatory subunit B, beta	0.295269	2.70242e-17	1.21434e-11		cg11624708	Body	JAK3	Janus kinase 3	0.477703	1.37332e-11	6.17104e-06
	cg01594662	-	-	-	-0.237522	1.46189e-13	6.56902e-08		cg21927365	-	-	-	-0.321959	7.69184e-24	3.45634e-18		cg07312610	-	-	-	0.29525	2.90995e-12	1.30759e-06		cg05853782	-	-	-	-0.477616	6.84102e-27	3.07402e-21
	cg00876266	Body	CAPS	calcyphosine	0.237508	3.14085e-17	1.41134e-11		cg03354554	-	-	-	-0.32184	2.89773e-28	1.3021e-22		cg21215818	Body	DENND1A	DENN/MADD domain containing 1A	0.295135	8.62687e-22	3.87649e-16		cg13662569	1stExon	SORBS2	sorbin and SH3 domain containing 2	0.477507	5.32309e-19	2.39194e-13
	cg12821315	Body	VWA5B2	von Willebrand factor A domain containing 5B2	0.2375	2.67687e-17	1.20286e-11		cg04956471	Body	DGKD	diacylglycerol kinase, delta 130kDa	-0.32183	7.53152e-31	3.3843e-25		cg13831723	TSS1500	PAEP	progestagen-associated endometrial protein	-0.295109	1.57059e-22	7.05745e-17		cg01536803	Body	PTPRN2	protein tyrosine phosphatase, receptor type, N polypeptide 2	-0.477486	4.99147e-22	2.24292e-16
	cg25618573	3'UTR	KLC2	kinesin light chain 2	0.237476	3.96453e-18	1.78147e-12		cg09360041	TSS1500	ABCA4	ATP-binding cassette, sub-family A (ABC1), member 4	-0.321665	1.69433e-24	7.61348e-19		cg13843840	Body	ZMIZ1	zinc finger, MIZ-type containing 1	0.295108	9.11537e-21	4.096e-15		cg05288172	-	-	-	-0.47744	5.40886e-16	2.43047e-10
	cg03928961	5'UTR	PIGZ	phosphatidylinositol glycan anchor biosynthesis, class Z	0.237133	1.70801e-12	7.67498e-07		cg15963988	-	-	-	-0.321562	7.57129e-23	3.40217e-17		cg05774672	Body	FZD5	frizzled class receptor 5	0.294973	2.95618e-23	1.32836e-17		cg04573398	1stExon	CCDC81	coiled-coil domain containing 81	0.47738	4.58343e-14	2.05957e-08
	cg14804593	-	-	-	0.237103	9.48433e-08	0.0426179		cg15514918	-	-	-	-0.321507	5.05638e-31	2.27209e-25		cg20469421	-	-	-	-0.294886	1.28172e-15	5.75944e-10		cg02286081	1stExon	HLA-DPB1	major histocompatibility complex, class II, DP beta 1	-0.477241	6.21117e-13	2.791e-07
	cg10381888	Body	HLA-L	major histocompatibility complex, class I, L (pseudogene)	0.237011	3.18845e-16	1.43273e-10		cg07561162	Body	GRIN2A	glutamate receptor, ionotropic, N-methyl D-aspartate 2A	-0.321356	1.0615e-20	4.76987e-15		cg04860664	3'UTR	PPIH	peptidylprolyl isomerase H (cyclophilin H)	0.294815	1.79261e-12	8.05512e-07		cg18279094	1stExon	FOXD3	forkhead box D3	0.477172	8.22271e-21	3.69488e-15
	cg22911013	-	-	-	0.236916	1.63324e-10	7.33897e-05		cg14562054	TSS1500	RIN1	Ras and Rab interactor 1	-0.321309	9.57152e-26	4.30097e-20		cg15940569	TSS1500	GABRB3	gamma-aminobutyric acid (GABA) A receptor, beta 3	0.29477	4.48469e-20	2.0152e-14		cg18194945	Body	SHOX2	short stature homeobox 2	0.477155	1.8373e-22	8.25591e-17
	cg10130564	TSS200	TAGLN	transgelin	0.236815	2.12179e-11	9.5343e-06		cg10727432	Body	SIPA1L1	signal-induced proliferation-associated 1 like 1	-0.321175	8.37109e-29	3.76156e-23		cg17704343	TSS1500	KIF18B	kinesin family member 18B	0.294741	2.30689e-16	1.03661e-10		cg15914908	-	-	-	-0.477111	1.17793e-21	5.29305e-16
	cg04594507	Body	FBRSL1	fibrosin-like 1	0.236802	1.61813e-11	7.27109e-06		cg15867307	-	-	-	-0.321164	1.41782e-24	6.37097e-19		cg00179026	-	-	-	0.294675	2.08422e-15	9.36546e-10		cg18121601	Body	PITPNA	phosphatidylinositol transfer protein, alpha	0.477055	2.13781e-15	9.60628e-10
	cg15714846	3'UTR	FZD5	frizzled class receptor 5	0.236736	1.25151e-17	5.62365e-12		cg12697139	-	-	-	-0.321063	3.30603e-25	1.48557e-19		cg20659752	-	-	-	0.29466	2.09784e-21	9.42666e-16		cg11197258	Body	NCOR2	nuclear receptor corepressor 2	0.476971	8.1603e-12	3.66684e-06
	cg15571903	-	-	-	0.236691	2.04038e-18	9.16845e-13		cg07982740	Body	WFDC3	WAP four-disulfide core domain 3	-0.321062	3.90127e-22	1.75304e-16		cg27254040	Body	NRXN1	neurexin 1	-0.294631	1.50073e-27	6.74355e-22		cg01586506	Body	SOX10	SRY (sex determining region Y)-box 10	0.476817	1.20609e-17	5.41956e-12
	cg22692511	TSS200	TAGLN	transgelin	0.236618	2.67455e-15	1.20181e-09		cg12649175	Body	DPP4	dipeptidyl-peptidase 4	-0.320982	1.99371e-25	8.95875e-20		cg15246085	TSS200	AMT	aminomethyltransferase	0.294623	7.05562e-22	3.17045e-16		cg26612418	-	-	-	-0.476814	1.74706e-26	7.85044e-21
	cg02869235	-	-	-	0.236503	1.20232e-13	5.40266e-08		cg13235366	Body	PTPRF	protein tyrosine phosphatase, receptor type, F	-0.320854	7.39193e-26	3.32157e-20		cg25095814	TSS200	CASP8	caspase 8, apoptosis-related cysteine peptidase	-0.294597	2.62395e-09	0.00117908		cg11832281	Body	CELF2	CUGBP, Elav-like family member 2	-0.476631	2.1741e-14	9.76935e-09
	cg02466572	Body	CYP26C1	cytochrome P450, family 26, subfamily C, polypeptide 1	0.236418	2.8525e-18	1.28177e-12		cg04786142	-	-	-	-0.32082	7.57898e-32	3.40562e-26		cg17367077	Body	PTTG1	pituitary tumor-transforming 1	-0.29448	2.8032e-15	1.25962e-09		cg12899747	-	-	-	-0.476606	2.67975e-15	1.20415e-09
	cg10992465	-	-	-	0.23639	3.97645e-11	1.78682e-05		cg21314318	Body	ADAMTS17	ADAM metallopeptidase with thrombospondin type 1 motif, 17	-0.320807	1.07687e-27	4.83894e-22		cg22720321	TSS1500	ZNF584	zinc finger protein 584	0.294456	3.83666e-16	1.72401e-10		cg10166664	-	-	-	-0.476484	3.38116e-17	1.51933e-11
	cg26194477	TSS1500	FOXG1	forkhead box G1	0.236385	1.31764e-13	5.92084e-08		cg21331386	-	-	-	-0.32079	3.23886e-23	1.45539e-17		cg20383521	3'UTR	TUFT1	tuftelin 1	0.294445	2.99286e-12	1.34485e-06		cg19852204	-	-	-	-0.476433	8.71104e-28	3.91431e-22
	cg25966908	-	-	-	0.236369	2.37064e-13	1.06525e-07		cg07167933	Body	SFTPB	surfactant protein B	-0.320783	9.95953e-32	4.47532e-26		cg20862599	-	-	-	0.29435	2.09793e-20	9.42705e-15		cg04483460	Body	LRP8	low density lipoprotein receptor-related protein 8, apolipoprotein e receptor	0.476146	7.63881e-13	3.4325e-07
	cg04427254	-	-	-	-0.23633	1.6625e-13	7.47044e-08		cg09528494	-	-	-	-0.320701	5.28222e-27	2.37357e-21		cg26807961	-	-	-	0.294282	2.11309e-17	9.49517e-12		cg07982740	Body	WFDC3	WAP four-disulfide core domain 3	-0.476143	3.70491e-21	1.6648e-15
	cg13107144	Body	TPM1	tropomyosin 1 (alpha)	0.236327	1.63592e-16	7.35103e-11		cg02636348	Body	KCNMA1	potassium channel, calcium activated large conductance subfamily M alpha, member 1	-0.320317	1.33226e-27	5.98652e-22		cg26472922	-	-	-	-0.294281	9.90331e-15	4.45006e-09		cg06084952	3'UTR	FBXL19	F-box and leucine-rich repeat protein 19	0.476114	1.19376e-12	5.36418e-07
	cg14747132	-	-	-	-0.236319	5.79664e-14	2.60473e-08		cg18672030	Body	RELL1	RELT-like 1	-0.320278	1.05792e-23	4.75379e-18		cg03890505	-	-	-	-0.294272	4.84956e-16	2.17916e-10		cg13562266	-	-	-	-0.476021	3.38828e-26	1.52253e-20
	cg15127443	3'UTR	AGO4	argonaute RISC catalytic component 4	0.23629	6.18668e-15	2.77999e-09		cg08995609	TSS200	RIN1	Ras and Rab interactor 1	-0.320145	8.9019e-29	4.00008e-23		cg22159528	Body	ZNF575	zinc finger protein 575	0.294231	3.44549e-15	1.54823e-09		cg12361088	Body	NAV2	neuron navigator 2	0.475935	1.54959e-14	6.96309e-09
	cg21522988	5'UTR	FAR2	fatty acyl CoA reductase 2	-0.236286	9.07559e-10	0.000407813		cg06096184	Body	LRIG1	leucine-rich repeats and immunoglobulin-like domains 1	0.320135	1.82104e-25	8.18288e-20		cg20817941	1stExon	CTSK	cathepsin K	0.294218	6.09532e-21	2.73894e-15		cg13430053	-	-	-	-0.47593	2.68186e-27	1.20509e-21
	cg18647989	3'UTR	CBX6	chromobox homolog 6	0.236249	6.21384e-19	2.79219e-13		cg07093324	Body	ACTR3	ARP3 actin-related protein 3 homolog (yeast)	-0.319938	4.83942e-28	2.1746e-22		cg20014822	Body	FGF19	fibroblast growth factor 19	0.293993	6.36823e-15	2.86157e-09		cg20372666	Body	HK1	hexokinase 1	0.475909	5.03628e-18	2.26306e-12
	cg22491440	-	-	-	0.236211	5.02899e-16	2.25978e-10		cg05143530	Body	KIAA0226	KIAA0226	-0.319857	1.33117e-25	5.98164e-20		cg13466456	Body	PTPRU	protein tyrosine phosphatase, receptor type, U	0.293984	3.33787e-20	1.49987e-14		cg26986871	-	-	-	-0.475876	2.08544e-14	9.37096e-09
	cg05004973	-	-	-	0.236196	2.42177e-11	1.08823e-05		cg11826008	5'UTR	CPNE1	copine I	-0.319765	6.41024e-28	2.88045e-22		cg07333191	-	-	-	0.293791	1.35933e-18	6.10814e-13		cg10879854	Body	PTPRN2	protein tyrosine phosphatase, receptor type, N polypeptide 2	-0.475804	5.21743e-33	2.34446e-27
	cg09271709	Body	NRXN1	neurexin 1	-0.236135	2.12251e-13	9.53754e-08		cg10063575	Body	AMHR2	anti-Mullerian hormone receptor, type II	-0.319687	8.20746e-26	3.68803e-20		cg24377437	-	-	-	0.293715	5.40892e-18	2.43051e-12		cg08326019	Body	-	-	0.475642	1.45724e-14	6.54811e-09
	cg01876619	Body	ECE2	endothelin converting enzyme 2	0.236113	9.66961e-17	4.34505e-11		cg07633702	-	-	-	-0.319603	3.94585e-31	1.77307e-25		cg12280113	TSS1500	NLRP9	NLR family, pyrin domain containing 9	-0.293551	2.2329e-17	1.00336e-11		cg16308533	Body	CNTNAP1	contactin associated protein 1	0.475587	2.50123e-15	1.12393e-09
	cg11668813	-	-	-	0.236037	2.40162e-12	1.07917e-06		cg04102510	Body	ITPKB	inositol-trisphosphate 3-kinase B	-0.319414	9.07207e-28	4.07654e-22		cg08415557	TSS200	OR7G1	olfactory receptor, family 7, subfamily G, member 1	-0.293544	3.5886e-17	1.61254e-11		cg18099070	Body	PTPRN2	protein tyrosine phosphatase, receptor type, N polypeptide 2	-0.475524	5.18994e-31	2.3321e-25
	cg26000619	Body	AMH	anti-Mullerian hormone	0.236007	6.88832e-15	3.09528e-09		cg22402224	Body	ORAI2	ORAI calcium release-activated calcium modulator 2	-0.319402	7.48115e-26	3.36166e-20		cg17024828	-	-	-	0.293459	2.04195e-11	9.17551e-06		cg18335796	Body	CALB1	calbindin 1, 28kDa	0.475523	8.81597e-20	3.96147e-14
	cg23689227	Body	LPIN1	lipin 1	0.235975	9.05904e-21	4.07069e-15		cg09006420	Body	VPS53	vacuolar protein sorting 53 homolog (S. cerevisiae)	-0.319359	5.27223e-24	2.36908e-18		cg07491858	Body	ZCCHC24	zinc finger, CCHC domain containing 24	0.293411	4.39138e-17	1.97327e-11		cg13538637	TSS1500	RPA3	replication protein A3, 14kDa	-0.475503	1.61816e-19	7.27122e-14
	cg10484958	TSS1500	PCDH8	protocadherin 8	0.235974	4.83963e-10	0.000217469		cg00437411	TSS200	GCNT3	glucosaminyl (N-acetyl) transferase 3, mucin type	-0.3191	1.11471e-23	5.00894e-18		cg22777724	TSS200	HOXB2	homeobox B2	0.293364	6.82959e-14	3.06888e-08		cg15836317	-	-	-	-0.475473	5.94353e-28	2.67073e-22
	cg22788065	-	-	-	0.235908	1.04936e-18	4.7153e-13		cg23746577	3'UTR	ZBTB7C	zinc finger and BTB domain containing 7C	-0.319036	3.54152e-25	1.59139e-19		cg19508285	3'UTR	FAM19A4	family with sequence similarity 19 (chemokine (C-C motif)-like), member A4	-0.293231	1.62758e-14	7.31354e-09		cg08928696	-	-	-	-0.475445	9.10277e-16	4.09034e-10
	cg16174121	1stExon	AGBL2	ATP/GTP binding protein-like 2	0.235886	1.24133e-15	5.57792e-10		cg19702194	3'UTR	RALB	v-ral simian leukemia viral oncogene homolog B	-0.318837	2.00249e-22	8.99821e-17		cg15934776	Body	AFF3	AF4/FMR2 family, member 3	0.293121	8.78849e-13	3.94912e-07		cg11171825	Body	PEX6	peroxisomal biogenesis factor 6	-0.475411	2.0339e-16	9.13934e-11
	cg01817521	1stExon	SLC17A9	solute carrier family 17 (vesicular nucleotide transporter), member 9	0.235844	1.85456e-18	8.33346e-13		cg17107501	3'UTR	ARHGAP19	Rho GTPase activating protein 19	-0.318773	1.83297e-17	8.23646e-12		cg04934382	-	-	-	0.293078	7.69047e-15	3.45572e-09		cg06972389	-	-	-	-0.475385	4.97474e-43	2.2354e-37
	cg24393673	Body	OLFM3	olfactomedin 3	0.235783	5.29991e-15	2.38152e-09		cg01704739	-	-	-	-0.318737	2.72746e-29	1.22559e-23		cg22871653	-	-	-	0.293058	7.1666e-20	3.22032e-14		cg04358463	-	-	-	0.475338	2.68606e-18	1.20698e-12
	cg11861562	TSS1500	TAGLN	transgelin	0.23575	1.48632e-11	6.67881e-06		cg06215984	-	-	-	-0.31871	3.4419e-25	1.54662e-19		cg16324121	Body	IL17RE	interleukin 17 receptor E	-0.292852	1.6233e-15	7.29434e-10		cg14138884	-	-	-	-0.475252	1.56818e-14	7.04662e-09
	cg27212232	TSS1500	DOK5	docking protein 5	0.235723	2.18197e-17	9.8047e-12		cg26175448	-	-	-	-0.318515	3.2384e-26	1.45518e-20		cg05056901	-	-	-	0.292849	1.89732e-17	8.52563e-12		cg14355941	TSS1500	MIR496	microRNA 496	-0.475058	2.39834e-30	1.0777e-24
	cg05348366	-	-	-	0.235631	3.06396e-11	1.3768e-05		cg23792308	Body	COX10	COX10 heme A:farnesyltransferase cytochrome c oxidase assembly factor	-0.318453	6.15937e-31	2.76772e-25		cg20825022	Body	CNTNAP5	contactin associated protein-like 5	-0.292834	2.00581e-15	9.01311e-10		cg25728206	Body	ARHGAP22	Rho GTPase activating protein 22	0.474992	3.24497e-12	1.45813e-06
	cg13209822	Body	KCNQ5	potassium channel, voltage gated KQT-like subfamily Q, member 5	0.235452	4.8418e-18	2.17567e-12		cg09106231	-	-	-	-0.318212	1.10852e-24	4.98113e-19		cg21287322	Body	ANK2	ankyrin 2, neuronal	0.292724	1.24815e-16	5.60855e-11		cg17107017	TSS1500	ATP1A1	ATPase, Na+/K+ transporting, alpha 1 polypeptide	0.474984	6.50486e-13	2.92297e-07
	cg26537335	Body	CHST11	carbohydrate (chondroitin 4) sulfotransferase 11	0.235399	3.18111e-12	1.42943e-06		cg03944072	Body	CMIP	c-Maf inducing protein	-0.318166	2.93944e-25	1.32084e-19		cg06400119	Body	PTPRN2	protein tyrosine phosphatase, receptor type, N polypeptide 2	-0.292674	8.59683e-08	0.03863		cg14462017	Body	SYT4	synaptotagmin IV	-0.474971	3.66522e-28	1.64697e-22
	cg07312610	-	-	-	0.235384	1.88463e-12	8.46859e-07		cg13633881	Body	ADAMTS13	ADAM metallopeptidase with thrombospondin type 1 motif, 13	-0.318145	2.59707e-18	1.167e-12		cg25268435	Body	NFE2L2	nuclear factor, erythroid 2-like 2	0.292609	3.25299e-18	1.46173e-12		cg15115960	-	-	-	-0.474928	1.08898e-33	4.89334e-28
	cg15698545	TSS1500	ME3	malic enzyme 3, NADP(+)-dependent, mitochondrial	0.235269	6.98286e-18	3.13776e-12		cg21994818	-	-	-	-0.317952	1.0048e-25	4.51507e-20		cg24613691	-	-	-	0.292584	1.18862e-17	5.34106e-12		cg05899471	Body	SNORD114-29	small nucleolar RNA, C/D box 114-29	-0.474913	1.68613e-24	7.57665e-19
	cg03143395	5'UTR	SORBS2	sorbin and SH3 domain containing 2	0.235265	7.06866e-20	3.17631e-14		cg18257574	-	-	-	-0.317856	3.27906e-28	1.47345e-22		cg23689227	Body	LPIN1	lipin 1	0.292571	7.9518e-23	3.57315e-17		cg12593223	-	-	-	-0.474832	7.2068e-15	3.23838e-09
	cg03371962	-	-	-	0.235165	1.46156e-16	6.56752e-11		cg23617042	Body	GALNT7	polypeptide N-acetylgalactosaminyltransferase 7	-0.317789	1.0767e-23	4.83816e-18		cg18700744	Body	NAA25	N(alpha)-acetyltransferase 25, NatB auxiliary subunit	-0.292555	5.19746e-11	2.33548e-05		cg25124300	Body	XDH	xanthine dehydrogenase	-0.474827	2.2098e-16	9.92978e-11
	cg13435326	5'UTR	PIK3CA	phosphatidylinositol-4,5-bisphosphate 3-kinase, catalytic subunit alpha	0.235153	8.3982e-14	3.77374e-08		cg03821121	5'UTR	MICAL2	microtubule associated monooxygenase, calponin and LIM domain containing 2	-0.317759	1.20837e-30	5.42983e-25		cg16657149	-	-	-	0.292323	7.37534e-14	3.31412e-08		cg01668008	-	-	-	-0.474778	4.24423e-25	1.90715e-19
	cg10004780	Body	ARHGEF4	Rho guanine nucleotide exchange factor (GEF) 4	0.235137	2.18898e-16	9.83619e-11		cg02229757	-	-	-	-0.317748	1.02568e-31	4.60889e-26		cg19918057	-	-	-	-0.292294	5.51215e-16	2.47689e-10		cg10631356	Body	ELF5	E74-like factor 5 (ets domain transcription factor)	0.474767	5.32244e-15	2.39164e-09
	cg22731637	Body	PRDM11	PR domain containing 11	0.235135	2.64998e-13	1.19077e-07		cg22304799	-	-	-	-0.317748	5.55828e-23	2.49762e-17		cg27345346	3'UTR	PROSER3	proline and serine rich 3	0.292224	2.35109e-15	1.05646e-09		cg10575547	5'UTR	TRERF1	transcriptional regulating factor 1	-0.474731	5.25059e-17	2.35936e-11
	cg19023977	Body	ELL2	elongation factor, RNA polymerase II, 2	0.235134	2.41642e-14	1.08582e-08		cg10902850	-	-	-	-0.317732	9.8128e-26	4.40939e-20		cg14006096	-	-	-	0.292223	4.21725e-12	1.89503e-06		cg11888982	-	-	-	-0.474693	1.6015e-16	7.19637e-11
	cg09295050	Body	ITGA7	integrin, alpha 7	0.235062	1.75244e-13	7.87462e-08		cg05838308	Body	TGFBI	transforming growth factor, beta-induced, 68kDa	-0.317702	2.54118e-22	1.14188e-16		cg06532823	Body	RAB18	RAB18, member RAS oncogene family	0.292159	9.65491e-15	4.33844e-09		cg07177437	Body	ITLN1	intelectin 1 (galactofuranose binding)	-0.474615	2.49763e-29	1.12231e-23
	cg04566159	TSS1500	ACP5	acid phosphatase 5, tartrate resistant	0.235055	3.64814e-20	1.63929e-14		cg23654821	5'UTR	CSRNP1	cysteine-serine-rich nuclear protein 1	-0.317688	1.64111e-28	7.37434e-23		cg24570042	Body	GLDN	gliomedin	0.292134	2.15806e-19	9.69727e-14		cg10193711	-	-	-	-0.474383	1.84526e-18	8.29169e-13
	cg03850256	-	-	-	0.234969	2.43725e-19	1.09518e-13		cg01442843	Body	RASSF5	Ras association (RalGDS/AF-6) domain family member 5	-0.31744	1.53661e-27	6.90477e-22		cg22908616	5'UTR	DNHD1	dynein heavy chain domain 1	0.292133	6.41411e-16	2.88219e-10		cg08393937	Body	ARSB	arylsulfatase B	-0.47438	9.26166e-24	4.16174e-18
	cg18631330	5'UTR	MYADML2	myeloid-associated differentiation marker-like 2	0.23494	2.79442e-13	1.25567e-07		cg19979738	Body	TMPRSS6	transmembrane protease, serine 6	-0.317408	2.96263e-27	1.33126e-21		cg18725573	Body	LIME1	Lck interacting transmembrane adaptor 1	0.292054	7.9401e-17	3.56789e-11		cg13393408	Body	GPR107	G protein-coupled receptor 107	0.47434	3.88712e-12	1.74668e-06
	cg01794103	Body	TBC1D2B	TBC1 domain family, member 2B	0.234852	6.20947e-14	2.79023e-08		cg10784519	-	-	-	-0.317393	1.05169e-31	4.72576e-26		cg13470462	5'UTR	BOC	BOC cell adhesion associated, oncogene regulated	0.291978	2.2989e-13	1.03301e-07		cg01055386	Body	TMEM132C	transmembrane protein 132C	-0.474295	7.17e-36	3.22185e-30
	cg15221642	-	-	-	0.234829	1.0673e-14	4.79591e-09		cg05070273	3'UTR	ZNF589	zinc finger protein 589	-0.31728	5.2268e-22	2.34867e-16		cg23119628	Body	AGO2	argonaute RISC catalytic component 2	0.291931	1.31489e-11	5.90848e-06		cg01933248	-	-	-	-0.474292	2.90011e-31	1.30317e-25
	cg09967633	Body	CRISPLD2	cysteine-rich secretory protein LCCL domain containing 2	0.234607	2.06708e-13	9.28844e-08		cg06682454	Body	TMEM131	transmembrane protein 131	-0.317176	1.88124e-18	8.45337e-13		cg13024807	Body	ELOVL5	ELOVL fatty acid elongase 5	0.291911	5.9748e-16	2.68478e-10		cg16103712	Body	MATN2	matrilin 2	-0.474243	2.81553e-18	1.26516e-12
	cg26494542	Body	LMF1	lipase maturation factor 1	0.234556	2.15993e-20	9.70567e-15		cg09331409	Body	MAP6	microtubule-associated protein 6	-0.316984	3.27426e-25	1.47129e-19		cg18085683	-	-	-	0.29174	3.34797e-13	1.50442e-07		cg16209310	TSS1500	TCL6	T-cell leukemia/lymphoma 6 (non-protein coding)	-0.474179	6.37751e-25	2.86574e-19
	cg00044466	-	-	-	0.234535	1.79717e-23	8.07562e-18		cg21778987	Body	MAP3K5	mitogen-activated protein kinase kinase kinase 5	-0.316844	3.00689e-25	1.35115e-19		cg02486855	TSS1500	SMAD3	SMAD family member 3	0.291735	1.67055e-12	7.50662e-07		cg02090654	TSS200	MIR592	microRNA 592	-0.474151	2.40545e-21	1.08089e-15
	cg07311759	1stExon	OR5AU1	olfactory receptor, family 5, subfamily AU, member 1	-0.234524	3.0094e-21	1.35228e-15		cg16406960	TSS200	GNLY	granulysin	-0.31684	7.54314e-28	3.38952e-22		cg09307985	Body	COX7A1	cytochrome c oxidase subunit VIIa polypeptide 1 (muscle)	0.291724	1.4504e-12	6.5174e-07		cg04703620	-	-	-	-0.474124	1.95362e-20	8.77862e-15
	cg07106625	-	-	-	0.234422	6.59821e-11	2.96491e-05		cg04596071	Body	MAD1L1	MAD1 mitotic arrest deficient-like 1 (yeast)	-0.316773	2.40082e-24	1.07881e-18		cg22199118	5'UTR	C8orf34	chromosome 8 open reading frame 34	-0.291641	6.23838e-15	2.80322e-09		cg20031845	-	-	-	-0.474056	3.10423e-15	1.39489e-09
	cg26222765	-	-	-	0.234362	1.09173e-14	4.90572e-09		cg17884766	Body	LIMA1	LIM domain and actin binding 1	-0.316719	4.38811e-23	1.9718e-17		cg09275704	-	-	-	0.291535	8.72722e-15	3.92158e-09		cg03819134	-	-	-	-0.47394	4.83381e-18	2.17208e-12
	cg01133779	Body	RFTN1	raftlin, lipid raft linker 1	0.234341	5.86327e-19	2.63467e-13		cg04470054	Body	RPTOR	regulatory associated protein of MTOR, complex 1	-0.316617	1.42165e-25	6.38819e-20		cg25917423	Body	ARHGEF4	Rho guanine nucleotide exchange factor (GEF) 4	0.291446	3.23642e-20	1.45429e-14		cg10982443	5'UTR	KLHL33	kelch-like family member 33	0.473838	5.42622e-15	2.43828e-09
	cg10606127	-	-	-	0.234285	4.29129e-10	0.000192829		cg14240790	-	-	-	-0.316602	4.42209e-27	1.98707e-21		cg04646674	Body	NFIX	nuclear factor I/X (CCAAT-binding transcription factor)	0.291428	4.69507e-14	2.10973e-08		cg11991617	-	-	-	0.473812	1.20566e-19	5.41764e-14
	cg11282353	Body	SLCO2A1	solute carrier organic anion transporter family, member 2A1	0.234133	3.03433e-18	1.36348e-12		cg08766762	-	-	-	-0.316596	1.11339e-28	5.00302e-23		cg07959068	Body	PRKCB	protein kinase C, beta	0.291413	3.47739e-15	1.56257e-09		cg00311170	Body	PTPRN2	protein tyrosine phosphatase, receptor type, N polypeptide 2	-0.473805	1.36913e-33	6.1522e-28
	cg04373359	1stExon	TMEM30B	transmembrane protein 30B	0.234131	5.60148e-18	2.51703e-12		cg06747543	Body	ELL	elongation factor RNA polymerase II	-0.316475	8.56269e-29	3.84765e-23		cg00955413	Body	TMED7-TICAM2	TMED7-TICAM2 readthrough	0.291372	6.53824e-19	2.93797e-13		cg23256675	Body	NREP	neuronal regeneration related protein	0.47374	2.99941e-16	1.34779e-10
	cg04311961	-	-	-	0.234055	2.25451e-17	1.01307e-11		cg18711535	Body	TRIP4	thyroid hormone receptor interactor 4	-0.316468	1.28472e-27	5.77291e-22		cg01974027	5'UTR	SYT6	synaptotagmin VI	0.291224	1.26352e-15	5.67762e-10		cg15521790	Body	MAML2	mastermind-like 2 (Drosophila)	-0.473484	3.19084e-14	1.43381e-08
	cg08545493	Body	NRN1	neuritin 1	0.234038	1.1419e-11	5.13114e-06		cg13704531	5'UTR	NCK2	NCK adaptor protein 2	-0.316423	9.8151e-27	4.41043e-21		cg16271424	1stExon	FRAT1	frequently rearranged in advanced T-cell lymphomas 1	0.291058	5.42246e-19	2.43659e-13		cg09456576	-	-	-	-0.473468	1.82903e-29	8.21875e-24
	cg17828445	Body	MARCH9	membrane-associated ring finger (C3HC4) 9	0.234019	8.54708e-19	3.84064e-13		cg19542542	5'UTR	APBB2	amyloid beta (A4) precursor protein-binding, family B, member 2	-0.316228	1.05081e-22	4.72181e-17		cg07307078	TSS1500	TUBB6	tubulin, beta 6 class V	0.291048	2.5106e-18	1.12814e-12		cg03775802	TSS200	MIR609	microRNA 609	-0.473448	2.80896e-17	1.26221e-11
	cg01338255	-	-	-	0.233938	2.57796e-16	1.15841e-10		cg02539882	Body	SEPT8	septin 8	-0.316049	8.39367e-24	3.77171e-18		cg19841005	Body	PIP5K1C	phosphatidylinositol-4-phosphate 5-kinase, type I, gamma	0.291024	2.2564e-16	1.01391e-10		cg18114811	TSS1500	TCL6	T-cell leukemia/lymphoma 6 (non-protein coding)	-0.473339	1.84608e-26	8.29539e-21
	cg19404444	Body	SKI	SKI proto-oncogene	0.233937	7.72116e-13	3.46951e-07		cg16066219	TSS1500	ACSL5	acyl-CoA synthetase long-chain family member 5	-0.315985	9.25538e-25	4.15892e-19		cg14867741	-	-	-	0.290963	1.01252e-14	4.54975e-09		cg08102516	Body	SDK1	sidekick cell adhesion molecule 1	-0.473282	1.47157e-12	6.61251e-07
	cg09452728	TSS200	-	-	0.233747	2.40645e-18	1.08134e-12		cg23840338	3'UTR	MYBPC1	myosin binding protein C, slow type	-0.315952	9.32495e-27	4.19018e-21		cg14879760	-	-	-	0.290954	1.16807e-17	5.24873e-12		cg25934495	Body	TNFAIP3	tumor necrosis factor, alpha-induced protein 3	0.473215	1.4297e-15	6.42437e-10
	cg18086243	-	-	-	-0.233678	1.30843e-14	5.87943e-09		cg06720467	TSS200	SFN	stratifin	-0.315915	1.35127e-28	6.07193e-23		cg00561803	Body	EXD3	exonuclease 3'-5' domain containing 3	0.290952	1.29194e-18	5.80534e-13		cg24770798	-	-	-	0.473118	6.70239e-14	3.01172e-08
	cg14384093	Body	TMEM245	transmembrane protein 245	0.233594	4.72637e-12	2.1238e-06		cg20651995	-	-	-	-0.315827	2.61138e-28	1.17343e-22		cg12559685	Body	CNTNAP1	contactin associated protein 1	0.290867	1.68538e-13	7.57328e-08		cg08092318	-	-	-	0.473115	1.92357e-12	8.64358e-07
	cg17266581	Body	MBP	myelin basic protein	0.233481	4.8114e-13	2.16201e-07		cg15974698	TSS1500	TGM1	transglutaminase 1	-0.315681	1.94333e-24	8.73239e-19		cg15076318	Body	PPP1R2P1	protein phosphatase 1, regulatory (inhibitor) subunit 2 pseudogene 1	0.290703	5.09749e-14	2.29056e-08		cg24630516	Body	UVRAG	UV radiation resistance associated	0.473057	7.13283e-15	3.20514e-09
	cg09849405	3'UTR	CMTM1	CKLF-like MARVEL transmembrane domain containing 1	0.233464	1.92562e-12	8.65278e-07		cg01284289	-	-	-	-0.315626	2.05959e-22	9.25481e-17		cg04658679	-	-	-	0.290677	3.11492e-14	1.39969e-08		cg11667061	-	-	-	-0.473029	1.37268e-13	6.16816e-08
	cg15805451	Body	COBL	cordon-bleu WH2 repeat protein	0.233394	1.71413e-16	7.70245e-11		cg10967990	Body	RCC2	regulator of chromosome condensation 2	-0.315566	1.04984e-22	4.71748e-17		cg04192879	Body	NR2F1	nuclear receptor subfamily 2, group F, member 1	0.290637	1.69542e-15	7.6184e-10		cg20439656	-	-	-	-0.473022	2.61365e-25	1.17444e-19
	cg07905018	-	-	-	0.233346	2.49802e-12	1.12249e-06		cg01582066	-	-	-	-0.315553	1.34002e-27	6.02139e-22		cg07787632	Body	MYLK4	myosin light chain kinase family, member 4	-0.290592	5.10435e-11	2.29364e-05		cg13071778	Body	PTPRN2	protein tyrosine phosphatase, receptor type, N polypeptide 2	-0.473005	6.10317e-34	2.74247e-28
	cg09946870	Body	DENND3	DENN/MADD domain containing 3	0.233282	2.0797e-14	9.34517e-09		cg05151496	TSS1500	TSGA10IP	testis specific, 10 interacting protein	0.315528	2.02729e-31	9.10964e-26		cg06702880	-	-	-	0.290307	7.17017e-14	3.22192e-08		cg02952918	Body	CIT	citron rho-interacting serine/threonine kinase	0.472997	1.01846e-15	4.57645e-10
	cg06756211	Body	CAPN2	calpain 2, (m/II) large subunit	0.233066	1.96969e-13	8.85083e-08		cg24753998	1stExon	MAP3K7CL	MAP3K7 C-terminal like	-0.315515	8.81609e-23	3.96152e-17		cg12315284	Body	SH2B2	SH2B adaptor protein 2	0.290303	5.09366e-18	2.28884e-12		cg18624016	Body	SNED1	sushi, nidogen and EGF-like domains 1	0.47281	2.98152e-15	1.33975e-09
	cg01872872	TSS1500	LINC00301	long intergenic non-protein coding RNA 301	0.233031	1.10556e-15	4.96785e-10		cg24522654	-	-	-	-0.315427	2.45857e-30	1.10476e-24		cg20202112	Body	DCTN1	dynactin 1	0.290246	1.26439e-18	5.68153e-13		cg09248694	-	-	-	-0.472805	2.21755e-16	9.96457e-11
	cg06499368	-	-	-	0.233004	6.90213e-14	3.10148e-08		cg04757411	Body	LMO7	LIM domain 7	-0.315409	1.71149e-23	7.69062e-18		cg12751042	3'UTR	CDKN1B	cyclin-dependent kinase inhibitor 1B (p27, Kip1)	-0.290089	1.0947e-11	4.91904e-06		cg16659284	Body	SNX29	sorting nexin 29	0.472768	2.80882e-14	1.26214e-08
	cg13760795	-	-	-	0.232999	1.48598e-16	6.67726e-11		cg24565274	TSS200	-	-	-0.315307	9.50635e-22	4.27169e-16		cg23530553	TSS200	HOXB2	homeobox B2	0.29002	4.79787e-14	2.15593e-08		cg10257673	Body	PTPRN2	protein tyrosine phosphatase, receptor type, N polypeptide 2	-0.472765	1.33735e-28	6.00938e-23
	cg12186771	Body	MTMR7	myotubularin related protein 7	0.232977	1.91216e-17	8.5923e-12		cg00874032	-	-	-	-0.315295	5.89282e-27	2.64795e-21		cg04850999	Body	C10orf11	chromosome 10 open reading frame 11	0.289925	1.29606e-15	5.82384e-10		cg06890610	Body	SNX29	sorting nexin 29	0.472717	2.61393e-23	1.17457e-17
	cg06152215	Body	CCDC92	coiled-coil domain containing 92	0.232878	3.08899e-12	1.38804e-06		cg12591622	-	-	-	-0.315291	2.53409e-25	1.1387e-19		cg02933431	-	-	-	0.289889	2.17781e-18	9.78599e-13		cg03772020	-	-	-	-0.472693	8.88088e-14	3.99063e-08
	cg03066050	Body	KLF4	Kruppel-like factor 4 (gut)	0.232878	1.90482e-15	8.55934e-10		cg25203007	5'UTR	GALE	UDP-galactose-4-epimerase	-0.315171	3.84095e-31	1.72594e-25		cg24248505	Body	ATXN7L1	ataxin 7-like 1	0.289865	1.37538e-13	6.18026e-08		cg25902889	Body	FSD1	fibronectin type III and SPRY domain containing 1	0.472639	1.74103e-15	7.82335e-10
	cg18325834	-	-	-	0.23271	3.1199e-18	1.40193e-12		cg04879722	5'UTR	ZBTB20	zinc finger and BTB domain containing 20	-0.315071	1.35335e-24	6.08131e-19		cg19035496	TSS200	CRH	corticotropin releasing hormone	0.2898	2.2043e-13	9.90506e-08		cg09819642	TSS1500	MIR410	microRNA 410	-0.472557	8.1427e-19	3.65893e-13
	cg24164563	Body	FOXJ1	forkhead box J1	0.232478	1.50654e-15	6.76963e-10		cg21188037	5'UTR	MYO1G	myosin IG	-0.314908	2.11074e-20	9.48464e-15		cg20401567	-	-	-	0.289669	1.82438e-16	8.19787e-11		cg05863683	Body	MAD1L1	MAD1 mitotic arrest deficient-like 1 (yeast)	0.472546	7.37695e-15	3.31484e-09
	cg18725573	Body	LIME1	Lck interacting transmembrane adaptor 1	0.232438	1.6037e-15	7.20626e-10		cg23557926	TSS200	CFH	complement factor H	-0.314857	1.18385e-20	5.31962e-15		cg24317069	Body	TRAPPC9	trafficking protein particle complex 9	0.289664	3.91264e-21	1.75815e-15		cg04860664	3'UTR	PPIH	peptidylprolyl isomerase H (cyclophilin H)	0.472543	1.85294e-13	8.32619e-08
	cg15884223	TSS200	NME2	NME/NM23 nucleoside diphosphate kinase 2	0.232384	2.70402e-15	1.21505e-09		cg22434923	Body	PTTG1IP	pituitary tumor-transforming 1 interacting protein	-0.314818	2.80501e-23	1.26043e-17		cg06401532	Body	PRKCB	protein kinase C, beta	0.28957	1.7924e-09	0.000805416		cg09799983	Body	CYP1B1	cytochrome P450, family 1, subfamily B, polypeptide 1	0.472487	3.05373e-32	1.3722e-26
	cg17445812	TSS1500	TRANK1	tetratricopeptide repeat and ankyrin repeat containing 1	0.232384	8.24377e-21	3.70435e-15		cg23939096	-	-	-	-0.314766	2.46612e-24	1.10815e-18		cg23370512	Body	SYT7	synaptotagmin VII	-0.289553	7.28283e-19	3.27255e-13		cg22256354	-	-	-	-0.472373	2.96995e-14	1.33455e-08
	cg15640870	Body	GPT	glutamic-pyruvate transaminase (alanine aminotransferase)	0.232333	2.08027e-12	9.34773e-07		cg07008591	Body	TEAD1	TEA domain family member 1 (SV40 transcriptional enhancer factor)	-0.314701	2.64161e-30	1.18701e-24		cg03064100	-	-	-	-0.289413	9.88862e-12	4.44346e-06		cg21449597	-	-	-	-0.472314	1.16524e-16	5.23603e-11
	cg18254930	-	-	-	0.232181	3.19094e-12	1.43385e-06		cg23220439	TSS1500	RIN1	Ras and Rab interactor 1	-0.314655	5.57278e-26	2.50413e-20		cg06976222	-	-	-	0.289323	6.57675e-08	0.0295527		cg14851544	Body	DYNC1H1	dynein, cytoplasmic 1, heavy chain 1	-0.472309	9.17018e-19	4.12063e-13
	cg15615645	Body	WBP1L	WW domain binding protein 1-like	0.232142	3.49392e-12	1.57e-06		cg02524983	5'UTR	LPP	LIM domain containing preferred translocation partner in lipoma	-0.314182	7.33181e-25	3.29455e-19		cg11139090	Body	UNC5A	unc-5 homolog A (C. elegans)	0.289154	6.34268e-20	2.85009e-14		cg13364075	-	-	-	-0.472249	5.12105e-32	2.30115e-26
	cg03489492	TSS1500	PCP2	Purkinje cell protein 2	0.232128	4.25829e-16	1.91347e-10		cg14728071	3'UTR	MLLT10	myeloid/lymphoid or mixed-lineage leukemia (trithorax homolog, Drosophila); translocated to, 10	-0.314019	3.43707e-23	1.54445e-17		cg11201447	TSS200	MIR1204	microRNA 1204	-0.289117	9.96612e-11	4.47829e-05		cg08795557	Body	WBSCR17	Williams-Beuren syndrome chromosome region 17	-0.472219	2.77195e-19	1.24558e-13
	cg20699780	Body	ABR	active BCR-related	0.232107	1.95183e-13	8.77059e-08		cg22264980	Body	TMEM108	transmembrane protein 108	-0.313922	8.31227e-28	3.73513e-22		cg16085649	Body	AKAP13	A kinase (PRKA) anchor protein 13	0.289117	1.34253e-08	0.00603267		cg23454284	Body	ABR	active BCR-related	0.472174	2.57633e-13	1.15768e-07
	cg00490583	Body	IGFALS	insulin-like growth factor binding protein, acid labile subunit	0.232086	9.18532e-15	4.12743e-09		cg09461545	Body	SEL1L3	sel-1 suppressor of lin-12-like 3 (C. elegans)	-0.313805	6.46506e-27	2.90508e-21		cg11116758	-	-	-	0.289112	1.1692e-16	5.2538e-11		cg05343811	Body	NEK9	NIMA-related kinase 9	-0.472158	5.90913e-17	2.65527e-11
	cg07334487	-	-	-	-0.232062	3.55268e-13	1.5964e-07		cg09906448	Body	LY6G6C	lymphocyte antigen 6 complex, locus G6C	-0.313598	1.49615e-24	6.72295e-19		cg07600533	TSS1500	KLHDC7B	kelch domain containing 7B	0.289075	5.04466e-13	2.26682e-07		cg14286208	5'UTR	KLHL33	kelch-like family member 33	0.472121	1.15967e-14	5.21101e-09
	cg07460565	3'UTR	ZNF236	zinc finger protein 236	0.231972	4.76358e-08	0.0214052		cg06732545	Body	SYNPO	synaptopodin	-0.313356	1.1452e-31	5.14598e-26		cg14669515	5'UTR	SPSB1	splA/ryanodine receptor domain and SOCS box containing 1	0.289053	5.22695e-17	2.34873e-11		cg17882867	Body	THSD4	thrombospondin, type I, domain containing 4	0.472049	3.32323e-21	1.4933e-15
	cg19886655	Body	SERPINB6	serpin peptidase inhibitor, clade B (ovalbumin), member 6	0.231964	4.20239e-12	1.88835e-06		cg11820833	5'UTR	PLEKHG3	pleckstrin homology domain containing, family G (with RhoGef domain) member 3	-0.313283	2.92823e-29	1.3158e-23		cg20003638	3'UTR	SLC12A5	solute carrier family 12 (potassium/chloride transporter), member 5	0.289037	1.77387e-18	7.97088e-13		cg07805542	Body	PIK3CD	phosphatidylinositol-4,5-bisphosphate 3-kinase, catalytic subunit delta	-0.471982	3.88032e-16	1.74363e-10
	cg01232138	-	-	-	0.231895	2.34791e-10	0.000105504		cg00988350	5'UTR	GALE	UDP-galactose-4-epimerase	-0.313188	3.16546e-30	1.4224e-24		cg16617366	TSS1500	CTIF	CBP80/20-dependent translation initiation factor	0.289012	1.32054e-15	5.93386e-10		cg27641628	5'UTR	TMEM140	transmembrane protein 140	-0.471879	1.0855e-15	4.87771e-10
	cg26821962	-	-	-	-0.231891	1.5261e-12	6.85755e-07		cg16745930	3'UTR	HPSE2	heparanase 2 (inactive)	-0.313095	9.54029e-21	4.28694e-15		cg14284630	TSS1500	OR5T3	olfactory receptor, family 5, subfamily T, member 3	-0.288848	5.94911e-16	2.67324e-10		cg16468388	-	-	-	-0.471772	2.03839e-25	9.15953e-20
	cg16126286	Body	SDCCAG8	serologically defined colon cancer antigen 8	0.231889	2.03482e-16	9.1435e-11		cg02035751	Body	RASSF5	Ras association (RalGDS/AF-6) domain family member 5	-0.312975	3.01959e-26	1.35686e-20		cg12589798	Body	CDH22	cadherin 22, type 2	0.28883	3.02609e-11	1.35978e-05		cg13723731	Body	CA8	carbonic anhydrase VIII	-0.471753	3.16243e-36	1.42104e-30
	cg05358723	Body	LRRC24	leucine rich repeat containing 24	0.231789	1.95272e-19	8.77454e-14		cg09264231	-	-	-	-0.31276	2.88833e-25	1.29787e-19		cg20427486	3'UTR	DPP4	dipeptidyl-peptidase 4	0.288798	2.34557e-15	1.05398e-09		cg01712428	Body	STX1A	syntaxin 1A (brain)	-0.471695	4.87597e-14	2.19102e-08
	cg09967647	Body	FZD5	frizzled class receptor 5	0.231736	7.37704e-18	3.31488e-12		cg14114377	Body	MARK4	MAP/microtubule affinity-regulating kinase 4	-0.312603	5.063e-33	2.27506e-27		cg00982519	TSS1500	SFTA1P	surfactant associated 1, pseudogene	-0.288792	2.92419e-15	1.31399e-09		cg24459953	Body	NLRP8	NLR family, pyrin domain containing 8	-0.471647	5.51959e-41	2.48024e-35
	cg04162497	Body	ZFYVE21	zinc finger, FYVE domain containing 21	0.231688	1.74264e-13	7.83058e-08		cg14240304	Body	LTBP3	latent transforming growth factor beta binding protein 3	-0.312544	7.18803e-28	3.22995e-22		cg02640173	Body	GLI2	GLI family zinc finger 2	0.288758	1.62204e-13	7.28864e-08		cg07751104	-	-	-	-0.471616	1.73172e-25	7.78152e-20
	cg06646276	Body	MVP	major vault protein	0.231671	1.40645e-13	6.31989e-08		cg05583636	Body	ARHGAP17	Rho GTPase activating protein 17	-0.312522	2.81592e-29	1.26534e-23		cg25596783	-	-	-	0.288712	2.61935e-12	1.17701e-06		cg09729182	5'UTR	CASR	calcium-sensing receptor	-0.471528	2.76988e-15	1.24465e-09
	cg06969479	Body	TMEM131	transmembrane protein 131	0.231659	8.56393e-12	3.84821e-06		cg25874782	Body	NSMAF	neutral sphingomyelinase (N-SMase) activation associated factor	-0.312375	1.35307e-23	6.08003e-18		cg08032924	TSS1500	CMTM2	CKLF-like MARVEL transmembrane domain containing 2	0.288701	2.30139e-14	1.03413e-08		cg02326386	5'UTR	MOB3A	MOB kinase activator 3A	-0.471444	1.61378e-17	7.25155e-12
	cg16505764	Body	PCDHGA4	protocadherin gamma subfamily A, 4	0.231636	1.70487e-12	7.66084e-07		cg11819702	-	-	-	-0.312074	1.03359e-29	4.64444e-24		cg20902783	TSS1500	NDRG2	NDRG family member 2	0.288667	5.62121e-19	2.5259e-13		cg22971157	-	-	-	-0.471409	1.68434e-25	7.56861e-20
	cg09635954	5'UTR	PRR15	proline rich 15	0.231596	4.36571e-18	1.96173e-12		cg16329896	5'UTR	TNS3	tensin 3	-0.312057	5.06152e-25	2.2744e-19		cg25455408	3'UTR	CEACAM6	carcinoembryonic antigen-related cell adhesion molecule 6 (non-specific cross reacting antigen)	-0.288574	1.39106e-18	6.25076e-13		cg16486501	Body	PTPRN2	protein tyrosine phosphatase, receptor type, N polypeptide 2	-0.471399	1.72263e-30	7.74066e-25
	cg03803086	5'UTR	C21orf62	chromosome 21 open reading frame 62	0.231549	3.91748e-20	1.76032e-14		cg10667102	-	-	-	-0.311929	6.47449e-28	2.90932e-22		cg25181710	Body	ASXL2	additional sex combs like transcriptional regulator 2	0.288521	4.19078e-17	1.88313e-11		cg07133930	-	-	-	-0.471219	4.51056e-17	2.02682e-11
	cg18270343	5'UTR	JRK	Jrk homolog (mouse)	0.231545	5.63769e-15	2.5333e-09		cg19440115	-	-	-	-0.311819	1.86334e-22	8.37294e-17		cg11702866	5'UTR	HRH1	histamine receptor H1	-0.28845	7.03241e-15	3.16002e-09		cg16072777	-	-	-	-0.471141	3.10397e-13	1.39477e-07
	cg25032094	TSS1500	MYO15B	myosin XVB pseudogene	0.231455	8.28339e-13	3.72215e-07		cg06048910	Body	SLC22A18	solute carrier family 22, member 18	-0.311539	2.3673e-23	1.06375e-17		cg08416194	-	-	-	0.288402	1.21312e-13	5.45117e-08		cg03421104	-	-	-	-0.471126	1.63641e-20	7.35324e-15
	cg14672084	Body	PCDHGA4	protocadherin gamma subfamily A, 4	0.231413	7.98556e-12	3.58832e-06		cg08579420	Body	ASIC2	acid sensing (proton gated) ion channel 2	-0.311327	9.04425e-24	4.06404e-18		cg25278175	Body	NRXN1	neurexin 1	-0.288353	1.68037e-17	7.55074e-12		cg19414711	Body	SND1	staphylococcal nuclease and tudor domain containing 1	0.471114	4.47063e-18	2.00888e-12
	cg19885625	Body	NAALADL1	N-acetylated alpha-linked acidic dipeptidase-like 1	0.231341	3.18189e-18	1.42979e-12		cg26522361	-	-	-	-0.311298	3.61709e-26	1.62534e-20		cg11737941	-	-	-	-0.288326	4.17023e-17	1.87389e-11		cg27573991	1stExon	GCSAML	germinal center-associated, signaling and motility-like	-0.471021	9.53937e-22	4.28653e-16
	cg27583266	TSS1500	PTPRR	protein tyrosine phosphatase, receptor type, R	0.231275	3.65164e-15	1.64087e-09		cg05468458	-	-	-	-0.311245	8.10277e-28	3.64099e-22		cg21836586	1stExon	TBPL2	TATA box binding protein like 2	0.288286	3.14398e-14	1.41275e-08		cg01955203	3'UTR	FBXO32	F-box protein 32	0.470852	1.3107e-13	5.88965e-08
	cg17574911	Body	PPP1R16A	protein phosphatase 1, regulatory subunit 16A	0.231239	3.42619e-12	1.53956e-06		cg21853021	Body	SLC22A18AS	solute carrier family 22 (organic cation transporter), member 18 antisense	-0.311214	1.21744e-29	5.47056e-24		cg10201685	Body	CAMK2B	calcium/calmodulin-dependent protein kinase II beta	0.288286	7.49484e-23	3.36781e-17		cg22663872	-	-	-	0.470806	1.07963e-30	4.85134e-25
	cg16230121	5'UTR	APBB1	amyloid beta (A4) precursor protein-binding, family B, member 1 (Fe65)	0.231205	2.12884e-20	9.56597e-15		cg05596814	-	-	-	-0.311143	6.30338e-20	2.83243e-14		cg25779645	TSS1500	R3HDML	R3H domain containing-like	0.288271	5.5338e-20	2.48662e-14		cg23903301	5'UTR	CD59	CD59 molecule, complement regulatory protein	-0.470597	1.71157e-17	7.69097e-12
	cg24119869	TSS200	KIR3DX1	killer cell immunoglobulin-like receptor, three domains, X1	-0.231182	1.14913e-17	5.16361e-12		cg17298989	Body	EIF2B3	eukaryotic translation initiation factor 2B, subunit 3 gamma, 58kDa	-0.311091	1.34173e-20	6.02907e-15		cg14624546	5'UTR	ST5	suppression of tumorigenicity 5	0.288265	8.48517e-16	3.81282e-10		cg00631327	Body	CSMD1	CUB and Sushi multiple domains 1	-0.470521	8.72384e-24	3.92007e-18
	cg10400390	-	-	-	0.231172	1.22081e-19	5.4857e-14		cg03850986	Body	ABLIM1	actin binding LIM protein 1	-0.310811	1.04872e-24	4.71241e-19		cg03899412	-	-	-	0.2882	1.85167e-08	0.00832051		cg01725383	5'UTR	RUNX1	runt-related transcription factor 1	-0.470253	9.55658e-20	4.29426e-14
	cg10513302	Body	FLOT1	flotillin 1	0.231144	2.75917e-19	1.23984e-13		cg16237031	5'UTR	TAB2	TGF-beta activated kinase 1/MAP3K7 binding protein 2	-0.310508	1.4817e-28	6.65806e-23		cg01080902	3'UTR	ZNF575	zinc finger protein 575	0.288149	7.76818e-18	3.49064e-12		cg12543219	Body	KNDC1	kinase non-catalytic C-lobe domain (KIND) containing 1	-0.47014	3.66189e-26	1.64547e-20
	cg12616177	-	-	-	0.231117	1.61236e-17	7.24516e-12		cg05646575	Body	SFSWAP	splicing factor, suppressor of white-apricot family	-0.310507	6.39914e-26	2.87546e-20		cg14153654	TSS200	TNFRSF9	tumor necrosis factor receptor superfamily, member 9	-0.2881	5.57258e-11	2.50404e-05		cg15218995	Body	-	-	-0.470055	3.37537e-29	1.51672e-23
	cg00260803	Body	TSC2	tuberous sclerosis 2	0.231089	8.63941e-11	3.88213e-05		cg10039523	Body	VPS13D	vacuolar protein sorting 13 homolog D (S. cerevisiae)	0.31043	6.37986e-31	2.86679e-25		cg22249529	TSS1500	KLHDC7B	kelch domain containing 7B	0.288039	1.42304e-11	6.39444e-06		cg13784312	Body	RAPGEF1	Rap guanine nucleotide exchange factor (GEF) 1	-0.469876	9.456e-15	4.24906e-09
	cg21013431	-	-	-	-0.231084	9.51545e-12	4.27578e-06		cg06429194	-	-	-	-0.310345	3.0846e-20	1.38607e-14		cg15607672	TSS200	OTX2	orthodenticle homeobox 2	0.288027	1.16499e-15	5.23488e-10		cg05349159	Body	OR2C3	olfactory receptor, family 2, subfamily C, member 3	-0.469843	1.64084e-26	7.37311e-21
	cg22726349	Body	PRDM16	PR domain containing 16	0.231075	1.68264e-09	0.000756096		cg05571448	Body	PPP3CA	protein phosphatase 3, catalytic subunit, alpha isozyme	-0.310297	7.59777e-29	3.41406e-23		cg15704315	-	-	-	-0.288001	2.64492e-13	1.1885e-07		cg12498580	-	-	-	-0.469835	6.57676e-19	2.95527e-13
	cg14463912	TSS1500	SFXN3	sideroflexin 3	0.231035	1.82169e-18	8.18578e-13		cg11075854	Body	EP400	E1A binding protein p400	-0.310235	2.3514e-18	1.05661e-12		cg05648914	-	-	-	-0.287987	5.78196e-19	2.59813e-13		cg23680451	Body	KLF6	Kruppel-like factor 6	-0.469738	4.39805e-18	1.97627e-12
	cg02304584	-	-	-	0.230948	2.30271e-14	1.03472e-08		cg13799242	Body	HEY2	hes-related family bHLH transcription factor with YRPW motif 2	-0.31017	5.95027e-20	2.67376e-14		cg13577361	-	-	-	0.287949	1.22684e-21	5.51282e-16		cg02500883	Body	GRIN3A	glutamate receptor, ionotropic, N-methyl-D-aspartate 3A	-0.469683	1.19656e-22	5.37677e-17
	cg02377941	-	-	-	0.230905	3.32075e-15	1.49218e-09		cg16515974	Body	DDAH2	dimethylarginine dimethylaminohydrolase 2	-0.309923	7.18377e-28	3.22804e-22		cg25782375	-	-	-	0.287924	3.50521e-13	1.57507e-07		cg05138768	-	-	-	-0.469659	8.05857e-29	3.62112e-23
	cg19682666	3'UTR	CHAF1A	chromatin assembly factor 1, subunit A (p150)	0.230863	3.04727e-16	1.36929e-10		cg07371413	-	-	-	-0.309922	6.96544e-24	3.12993e-18		cg17666539	Body	EVI5L	ecotropic viral integration site 5-like	0.287913	1.3913e-22	6.25183e-17		cg21568661	-	-	-	-0.46961	5.56015e-16	2.49846e-10
	cg02553486	TSS200	CORIN	corin, serine peptidase	0.230827	3.08201e-16	1.3849e-10		cg00264419	Body	TNFRSF10B	tumor necrosis factor receptor superfamily, member 10b	-0.309801	6.08271e-30	2.73327e-24		cg22602019	3'UTR	FAM167B	family with sequence similarity 167, member B	0.287861	5.19157e-21	2.33284e-15		cg25023596	Body	TAOK3	TAO kinase 3	0.469577	5.42144e-16	2.43613e-10
	cg10898212	TSS1500	CDK5R1	cyclin-dependent kinase 5, regulatory subunit 1 (p35)	0.2308	1.90366e-13	8.55413e-08		cg06130787	TSS1500	KLK10	kallikrein-related peptidase 10	-0.309516	1.28664e-27	5.78155e-22		cg14166625	-	-	-	0.287812	4.41148e-16	1.9823e-10		cg15689991	Body	RASSF3	Ras association (RalGDS/AF-6) domain family member 3	-0.469547	4.98085e-19	2.23815e-13
	cg27390206	Body	BLMH	bleomycin hydrolase	0.230736	2.08872e-14	9.3857e-09		cg06884875	Body	CREB3L1	cAMP responsive element binding protein 3-like 1	-0.309504	2.60843e-26	1.1721e-20		cg04563046	Body	RUNX1T1	runt-related transcription factor 1; translocated to, 1 (cyclin D-related)	-0.287803	4.12791e-14	1.85488e-08		cg07308293	Body	BSN	bassoon presynaptic cytomatrix protein	-0.469531	5.26274e-31	2.36482e-25
	cg20820622	Body	TLE3	transducin-like enhancer of split 3	0.230721	4.49074e-13	2.01792e-07		cg07168232	Body	LAMB3	laminin, beta 3	-0.309282	5.57725e-27	2.50614e-21		cg08564874	TSS1500	NPSR1	neuropeptide S receptor 1	-0.287625	2.0371e-19	9.15374e-14		cg22241045	Body	LNX1	ligand of numb-protein X 1, E3 ubiquitin protein ligase	0.469387	1.06485e-16	4.78491e-11
	cg01484915	5'UTR	RASSF4	Ras association (RalGDS/AF-6) domain family member 4	0.230719	1.91485e-14	8.60441e-09		cg08548284	-	-	-	-0.309154	1.28507e-22	5.77448e-17		cg00766220	-	-	-	0.287569	1.26401e-18	5.67983e-13		cg26664528	Body	MIR548H4	microRNA 548h-4	-0.469354	1.85673e-18	8.34322e-13
	cg25599567	-	-	-	-0.230692	7.08204e-10	0.000318232		cg02402091	TSS1500	ACSL5	acyl-CoA synthetase long-chain family member 5	-0.309067	3.82094e-27	1.71694e-21		cg27233151	Body	PRKG2	protein kinase, cGMP-dependent, type II	-0.287515	1.61357e-16	7.25061e-11		cg07353306	Body	TAP2	transporter 2, ATP-binding cassette, sub-family B (MDR/TAP)	0.469114	6.85484e-14	3.08023e-08
	cg01957585	Body	PSD3	pleckstrin and Sec7 domain containing 3	0.23069	8.33251e-13	3.74422e-07		cg03190661	TSS200	TMC8	transmembrane channel-like 8	-0.309029	1.04611e-29	4.70069e-24		cg13647536	-	-	-	0.287135	1.24532e-18	5.59585e-13		cg24965479	Body	BCAS3	breast carcinoma amplified sequence 3	-0.469098	7.76721e-13	3.4902e-07
	cg06886374	TSS1500	IGFALS	insulin-like growth factor binding protein, acid labile subunit	0.230651	6.84372e-15	3.07523e-09		cg03448202	TSS200	MYBPH	myosin binding protein H	-0.308924	3.0078e-30	1.35156e-24		cg05371498	Body	CIITA	class II, major histocompatibility complex, transactivator	0.287095	6.30948e-14	2.83517e-08		cg07709358	Body	MYOM2	myomesin 2	-0.468973	1.82188e-28	8.18664e-23
	cg12184886	TSS200	MYO15B	myosin XVB pseudogene	0.230642	1.17167e-14	5.26489e-09		cg13978777	-	-	-	-0.308821	1.00689e-25	4.52447e-20		cg25352940	-	-	-	-0.287013	1.33175e-14	5.98421e-09		cg21093005	Body	FOXK2	forkhead box K2	0.468893	4.9207e-13	2.21112e-07
	cg16597406	3'UTR	CTC1	CTS telomere maintenance complex component 1	0.230632	1.21178e-10	5.44516e-05		cg04280548	Body	TRIM29	tripartite motif containing 29	-0.308706	1.04477e-24	4.69469e-19		cg19497082	-	-	-	0.287011	8.217e-13	3.69232e-07		cg11650763	-	-	-	0.468758	7.84959e-21	3.52722e-15
	cg02058870	5'UTR	SIPA1L1	signal-induced proliferation-associated 1 like 1	0.230628	1.72374e-11	7.74564e-06		cg14212038	-	-	-	-0.308679	1.92249e-32	8.63872e-27		cg25911551	Body	GAB1	GRB2-associated binding protein 1	0.286947	1.38876e-14	6.24041e-09		cg06738887	5'UTR	ANXA2	annexin A2	-0.468672	2.22657e-17	1.00051e-11
	cg11947162	Body	USP34	ubiquitin specific peptidase 34	0.230428	3.25213e-20	1.46135e-14		cg05398036	-	-	-	-0.308503	2.9992e-28	1.34769e-22		cg22400420	Body	RGL1	ral guanine nucleotide dissociation stimulator-like 1	0.286935	4.25785e-18	1.91327e-12		cg22027204	5'UTR	PNPLA1	patatin-like phospholipase domain containing 1	-0.468602	1.43711e-22	6.45765e-17
	cg24134897	5'UTR	TSPAN4	tetraspanin 4	0.230402	2.25834e-12	1.01479e-06		cg04340918	-	-	-	-0.308413	1.44072e-25	6.47391e-20		cg02356993	TSS1500	GABRA5	gamma-aminobutyric acid (GABA) A receptor, alpha 5	0.286928	2.83293e-18	1.27298e-12		cg09227533	-	-	-	0.468536	1.19824e-17	5.38429e-12
	cg07591921	-	-	-	0.230395	8.4783e-11	3.80973e-05		cg06889272	Body	RPN2	ribophorin II	-0.3084	5.10369e-25	2.29335e-19		cg15366555	Body	DCTN1	dynactin 1	0.286916	3.28153e-24	1.47456e-18		cg05295082	-	-	-	-0.468424	9.48298e-27	4.26119e-21
	cg16027761	TSS200	PCDH8	protocadherin 8	0.230365	3.45845e-10	0.000155406		cg07694621	-	-	-	-0.308313	9.11755e-23	4.09698e-17		cg12222588	3'UTR	CELF4	CUGBP, Elav-like family member 4	0.286892	3.08825e-20	1.38771e-14		cg09278098	-	-	-	-0.468172	2.38385e-14	1.07119e-08
	cg20152304	Body	FRMD4A	FERM domain containing 4A	0.230347	6.42008e-14	2.88487e-08		cg26541218	Body	PKD1L1	polycystic kidney disease 1 like 1	-0.308226	5.01116e-20	2.25177e-14		cg26963367	-	-	-	0.286842	3.07426e-12	1.38142e-06		cg25414165	TSS200	C10orf11	chromosome 10 open reading frame 11	0.468039	2.20027e-17	9.88694e-12
	cg11409101	Body	ZNF703	zinc finger protein 703	0.230339	9.084e-15	4.0819e-09		cg19940644	-	-	-	-0.308145	3.91926e-31	1.76112e-25		cg18394340	TSS1500	H2AFY	H2A histone family, member Y	0.286754	4.45669e-18	2.00262e-12		cg00741954	Body	GMDS	GDP-mannose 4,6-dehydratase	0.467896	1.55565e-14	6.99033e-09
	cg21644130	Body	CLSTN2	calsyntenin 2	0.230218	7.46527e-27	3.35453e-21		cg14944398	-	-	-	-0.308034	1.83954e-23	8.26601e-18		cg13197450	5'UTR	STEAP2	STEAP family member 2, metalloreductase	0.286752	2.6025e-20	1.16944e-14		cg03304660	Body	PTPRN2	protein tyrosine phosphatase, receptor type, N polypeptide 2	-0.467733	7.09046e-27	3.18611e-21
	cg16386719	-	-	-	0.230133	1.69783e-15	7.62922e-10		cg08213909	Body	MCC	mutated in colorectal cancers	-0.307946	9.57787e-27	4.30383e-21		cg05694921	Body	PTPRU	protein tyrosine phosphatase, receptor type, U	0.286719	1.70298e-21	7.65236e-16		cg23483886	Body	LPCAT1	lysophosphatidylcholine acyltransferase 1	0.467713	3.74488e-13	1.68277e-07
	cg02312593	1stExon	PCDHGA1	protocadherin gamma subfamily A, 1	0.230132	4.26124e-13	1.91479e-07		cg08923594	Body	CAMTA1	calmodulin binding transcription activator 1	-0.307912	5.40819e-19	2.43018e-13		cg13606889	Body	SORL1	sortilin-related receptor, L(DLR class) A repeats containing	-0.286556	2.76148e-08	0.0124087		cg06362313	Body	GAPDH	glyceraldehyde-3-phosphate dehydrogenase	-0.467679	1.43675e-18	6.45603e-13
	cg03291396	Body	SLC11A1	solute carrier family 11 (proton-coupled divalent metal ion transporter), member 1	0.23005	7.37144e-15	3.31236e-09		cg08096702	TSS1500	MIR211	microRNA 211	-0.307873	1.39749e-18	6.27965e-13		cg14632469	Body	RGS12	regulator of G-protein signaling 12	0.286553	1.00792e-12	4.52911e-07		cg15690379	Body	PBRM1	polybromo 1	0.467669	6.86533e-15	3.08494e-09
	cg04022560	Body	CASZ1	castor zinc finger 1	0.230026	8.59462e-12	3.862e-06		cg27079194	-	-	-	-0.30779	3.44397e-26	1.54755e-20		cg25774643	TSS200	SCT	secretin	0.28653	1.39037e-15	6.24763e-10		cg19015708	Body	PPP3R1	protein phosphatase 3, regulatory subunit B, alpha	-0.46763	6.54481e-20	2.94092e-14
	cg08677210	Body	MSI2	musashi RNA-binding protein 2	0.229998	4.66313e-20	2.09538e-14		cg05176551	-	-	-	-0.307749	6.83107e-29	3.06955e-23		cg12694224	-	-	-	0.286496	2.08073e-21	9.3498e-16		cg03453870	-	-	-	-0.467558	1.70146e-22	7.64552e-17
	cg18018990	-	-	-	-0.229933	3.45608e-13	1.55299e-07		cg12799029	Body	ABR	active BCR-related	-0.307556	1.15101e-27	5.17206e-22		cg23553912	Body	SCHIP1	schwannomin interacting protein 1	0.28645	1.09291e-19	4.911e-14		cg11046030	Body	DCP1B	decapping mRNA 1B	0.467436	1.64002e-14	7.36944e-09
	cg16596052	Body	RGS10	regulator of G-protein signaling 10	0.229895	1.71942e-12	7.72622e-07		cg13856340	Body	SCAI	suppressor of cancer cell invasion	-0.307457	1.75789e-27	7.8991e-22		cg26820168	Body	FAM83A	family with sequence similarity 83, member A	0.286449	2.85311e-15	1.28205e-09		cg05199874	-	-	-	-0.467412	7.51296e-14	3.37596e-08
	cg14440640	-	-	-	0.229871	7.04046e-17	3.16364e-11		cg00548098	-	-	-	-0.307455	3.09964e-24	1.39283e-18		cg23551720	5'UTR	HOXB3	homeobox B3	0.286444	2.55704e-10	0.000114901		cg00221718	-	-	-	-0.467377	9.10858e-19	4.09295e-13
	cg14578247	Body	CIT	citron rho-interacting serine/threonine kinase	0.229807	1.65186e-10	7.42266e-05		cg04295144	Body	ICAM5	intercellular adhesion molecule 5, telencephalin	0.307429	1.07488e-25	4.82999e-20		cg04666027	Body	CCDC33	coiled-coil domain containing 33	0.286436	1.42322e-17	6.39525e-12		cg01971181	TSS1500	MFSD1	major facilitator superfamily domain containing 1	0.467343	1.12408e-17	5.05105e-12
	cg22379564	-	-	-	0.229677	6.49382e-10	0.000291801		cg13419330	Body	IRAK2	interleukin-1 receptor-associated kinase 2	-0.307388	4.97559e-22	2.23579e-16		cg22592142	Body	DUOXA2	dual oxidase maturation factor 2	0.286412	2.07489e-10	9.32355e-05		cg24755177	TSS1500	LILRA4	leukocyte immunoglobulin-like receptor, subfamily A (with TM domain), member 4	-0.467296	4.24577e-36	1.90784e-30
	cg21167643	Body	CAPN2	calpain 2, (m/II) large subunit	0.22961	1.29105e-15	5.80135e-10		cg00608661	Body	CHST11	carbohydrate (chondroitin 4) sulfotransferase 11	-0.307313	1.46087e-21	6.56445e-16		cg01864982	Body	PRKCG	protein kinase C, gamma	0.2864	1.60581e-16	7.21574e-11		cg14582691	Body	PTPRN2	protein tyrosine phosphatase, receptor type, N polypeptide 2	-0.467182	1.02852e-27	4.62165e-22
	cg03504245	-	-	-	-0.22954	3.56366e-11	1.60134e-05		cg03678566	Body	LRP5	low density lipoprotein receptor-related protein 5	-0.307114	4.18027e-24	1.87841e-18		cg06288788	-	-	-	0.286392	7.87549e-14	3.53886e-08		cg27454298	Body	EBF3	early B-cell factor 3	-0.467153	1.25333e-15	5.63187e-10
	cg03148457	Body	PDZRN3	PDZ domain containing ring finger 3	-0.229532	1.17804e-16	5.29351e-11		cg04869379	Body	MYO16	myosin XVI	-0.307074	5.61096e-21	2.52129e-15		cg27183188	TSS200	ALDOC	aldolase C, fructose-bisphosphate	0.28629	4.45993e-17	2.00407e-11		cg21794419	Body	MCF2L2	MCF.2 cell line derived transforming sequence-like 2	-0.467075	5.58564e-26	2.50991e-20
	cg19537511	5'UTR	ARHGEF15	Rho guanine nucleotide exchange factor (GEF) 15	0.229505	8.28949e-19	3.72489e-13		cg08739221	5'UTR	EPS8	epidermal growth factor receptor pathway substrate 8	-0.307059	4.53159e-25	2.03628e-19		cg11775521	TSS200	KCNE3	potassium channel, voltage gated subfamily E regulatory beta subunit 3	0.286144	6.20586e-20	2.78861e-14		cg26538691	-	-	-	-0.467035	1.63311e-27	7.33841e-22
	cg04830124	Body	CASZ1	castor zinc finger 1	0.229472	2.89634e-10	0.000130147		cg24897320	3'UTR	CYB561D1	cytochrome b561 family, member D1	-0.307058	1.04499e-23	4.69568e-18		cg06648759	-	-	-	-0.286119	6.27974e-14	2.82181e-08		cg04764812	-	-	-	-0.466919	8.13538e-19	3.65564e-13
	cg27096172	Body	PTPRN2	protein tyrosine phosphatase, receptor type, N polypeptide 2	-0.229454	9.09586e-18	4.08723e-12		cg00547530	Body	CLUAP1	clusterin associated protein 1	-0.306697	1.24549e-31	5.59664e-26		cg16935039	-	-	-	0.286112	1.68402e-16	7.56716e-11		cg23119628	Body	AGO2	argonaute RISC catalytic component 2	0.466911	2.64366e-16	1.18793e-10
	cg02768162	TSS1500	TMEM119	transmembrane protein 119	0.229411	5.81655e-16	2.61367e-10		cg08817836	-	-	-	-0.306694	6.57656e-29	2.95518e-23		cg10243322	Body	KDM4B	lysine (K)-specific demethylase 4B	0.286094	5.17237e-20	2.32421e-14		cg03448362	-	-	-	-0.466857	1.59779e-19	7.17971e-14
	cg00231192	TSS1500	TRIM61	tripartite motif containing 61	-0.22939	2.74768e-12	1.23467e-06		cg17385497	Body	MED16	mediator complex subunit 16	-0.306604	1.11706e-29	5.01953e-24		cg25132276	TSS1500	CDX1	caudal type homeobox 1	0.285971	3.01413e-15	1.3544e-09		cg05696969	Body	SH3RF2	SH3 domain containing ring finger 2	-0.466856	1.17953e-14	5.30022e-09
	cg14882311	-	-	-	0.2293	8.63356e-17	3.8795e-11		cg02998240	-	-	-	-0.306437	4.82456e-22	2.16792e-16		cg09929763	-	-	-	0.285928	2.93136e-09	0.00131721		cg26238975	TSS1500	MIR134	microRNA 134	-0.466819	2.76069e-29	1.24052e-23
	cg05896468	Body	STK32C	serine/threonine kinase 32C	0.229264	3.34635e-12	1.50369e-06		cg06155710	3'UTR	TLR5	toll-like receptor 5	-0.306374	6.92454e-23	3.11155e-17		cg16596604	5'UTR	CRYM	crystallin, mu	0.285854	3.73016e-18	1.67615e-12		cg26634219	TSS200	HOXB1	homeobox B1	0.466756	6.90973e-15	3.1049e-09
	cg07355926	-	-	-	0.22926	5.91185e-19	2.6565e-13		cg06002952	Body	ARHGAP32	Rho GTPase activating protein 32	-0.30635	6.73537e-25	3.02654e-19		cg00797104	Body	PPP1R2P1	protein phosphatase 1, regulatory (inhibitor) subunit 2 pseudogene 1	0.285786	6.34405e-13	2.85071e-07		cg01561719	TSS200	ANKRD22	ankyrin repeat domain 22	-0.466674	6.3816e-22	2.86758e-16
	cg18162371	-	-	-	0.229251	3.23503e-14	1.45366e-08		cg22261694	Body	AIM1	absent in melanoma 1	-0.30634	1.53756e-27	6.90906e-22		cg15985775	TSS1500	DBX1	developing brain homeobox 1	0.285715	1.04638e-18	4.70191e-13		cg11718162	3'UTR	TPM3	tropomyosin 3	0.466615	4.56126e-13	2.0496e-07
	cg08834350	-	-	-	0.229213	1.01514e-14	4.56156e-09		cg06173216	TSS1500	MAL2	mal, T-cell differentiation protein 2 (gene/pseudogene)	-0.306188	2.48987e-25	1.11883e-19		cg06646276	Body	MVP	major vault protein	0.285655	6.92084e-14	3.10989e-08		cg10754395	Body	PTPRN2	protein tyrosine phosphatase, receptor type, N polypeptide 2	-0.46633	1.80127e-30	8.09401e-25
	cg24107163	5'UTR	FAIM3	Fas apoptotic inhibitory molecule 3	0.229149	1.5779e-13	7.09032e-08		cg08329113	Body	VAC14	Vac14 homolog (S. cerevisiae)	-0.306173	2.95429e-20	1.32751e-14		cg02017926	Body	CDK2AP1	cyclin-dependent kinase 2 associated protein 1	0.28565	1.40265e-15	6.30282e-10		cg08481464	Body	C10orf11	chromosome 10 open reading frame 11	0.466216	2.46204e-16	1.10632e-10
	cg15761414	Body	MAG	myelin associated glycoprotein	0.229146	2.99703e-15	1.34672e-09		cg09493621	-	-	-	-0.306152	7.7765e-23	3.49438e-17		cg23260993	Body	EFEMP1	EGF containing fibulin-like extracellular matrix protein 1	0.285563	1.55647e-14	6.99401e-09		cg16989719	-	-	-	-0.466176	3.738e-16	1.67967e-10
	cg25661892	-	-	-	0.229144	3.16376e-14	1.42164e-08		cg01955203	3'UTR	FBXO32	F-box protein 32	0.306142	8.18328e-27	3.67717e-21		cg16566400	1stExon	THY1	Thy-1 cell surface antigen	0.285555	8.7477e-14	3.93079e-08		cg09737314	TSS200	ALOX12	arachidonate 12-lipoxygenase	0.46607	3.53804e-22	1.58982e-16
	cg02582940	TSS200	FER1L5	fer-1-like family member 5	0.229144	4.02001e-13	1.8064e-07		cg17405000	TSS200	IL31RA	interleukin 31 receptor A	-0.305995	1.21709e-27	5.469e-22		cg08981421	-	-	-	0.285534	7.16823e-16	3.22105e-10		cg00859858	Body	ZC3H12A	zinc finger CCCH-type containing 12A	-0.466044	2.01264e-14	9.0438e-09
	cg01324372	-	-	-	0.229005	3.65084e-16	1.64051e-10		cg02322400	Body	MAML2	mastermind-like 2 (Drosophila)	-0.305951	2.37763e-27	1.06839e-21		cg21483929	-	-	-	0.285516	2.91811e-12	1.31126e-06		cg18098839	Body	GOLIM4	golgi integral membrane protein 4	-0.466012	3.02105e-14	1.35751e-08
	cg21245875	Body	TLE3	transducin-like enhancer of split 3	0.228892	2.66241e-13	1.19636e-07		cg20510033	-	-	-	-0.30595	2.63431e-24	1.18373e-18		cg02296478	Body	ANK2	ankyrin 2, neuronal	0.285436	1.82088e-15	8.18215e-10		cg26203328	-	-	-	-0.465941	6.29293e-16	2.82773e-10
	cg12468774	TSS200	CCDC36	coiled-coil domain containing 36	0.228808	2.12196e-13	9.53505e-08		cg19697512	Body	PPCDC	phosphopantothenoylcysteine decarboxylase	-0.30594	9.03835e-21	4.06139e-15		cg05739167	TSS1500	ACOXL	acyl-CoA oxidase-like	0.285377	1.07076e-16	4.81148e-11		cg19755714	Body	MAML3	mastermind-like 3 (Drosophila)	0.465858	9.53506e-14	4.28459e-08
	cg21713473	-	-	-	0.228807	9.73559e-13	4.3747e-07		cg04329351	5'UTR	ANXA11	annexin A11	-0.305759	1.19883e-22	5.38697e-17		cg07420163	Body	VPS9D1	VPS9 domain containing 1	0.285288	5.16916e-14	2.32277e-08		cg11863863	-	-	-	-0.465837	4.97482e-28	2.23544e-22
	cg16991868	TSS1500	GPATCH3	G patch domain containing 3	0.228717	1.28037e-12	5.75336e-07		cg06495763	Body	SLC22A18	solute carrier family 22, member 18	-0.305733	1.76127e-24	7.91429e-19		cg18373623	Body	FBXL7	F-box and leucine-rich repeat protein 7	-0.285286	1.17041e-12	5.25923e-07		cg23679344	3'UTR	MED1	mediator complex subunit 1	-0.465833	2.29488e-18	1.03121e-12
	cg23452259	TSS1500	CDK5R2	cyclin-dependent kinase 5, regulatory subunit 2 (p39)	0.228667	9.16233e-13	4.1171e-07		cg00672802	-	-	-	-0.305731	4.22457e-22	1.89832e-16		cg02147681	5'UTR	RAI1	retinoic acid induced 1	0.285221	4.85928e-18	2.18352e-12		cg10141942	Body	IFT140	intraflagellar transport 140	0.465797	8.15568e-14	3.66476e-08
	cg01638185	Body	PRKCA	protein kinase C, alpha	0.228572	1.36084e-14	6.11493e-09		cg08549335	Body	ZNRF2	zinc and ring finger 2, E3 ubiquitin protein ligase	-0.305469	4.83516e-29	2.17268e-23		cg06637517	Body	DNAH1	dynein, axonemal, heavy chain 1	0.285162	1.07726e-20	4.84066e-15		cg26118358	-	-	-	-0.465734	4.63579e-19	2.0831e-13
	cg12964657	Body	MSANTD1	Myb/SANT-like DNA-binding domain containing 1	0.228558	2.19205e-16	9.84999e-11		cg09551145	-	-	-	-0.305282	2.40891e-25	1.08245e-19		cg07161397	-	-	-	0.285132	1.55534e-16	6.98894e-11		cg15444478	-	-	-	-0.465676	1.66084e-23	7.463e-18
	cg13607226	TSS1500	GGTA1P	glycoprotein, alpha-galactosyltransferase 1 pseudogene	0.228558	1.37364e-16	6.17245e-11		cg02627966	-	-	-	-0.305153	6.1361e-26	2.75726e-20		cg02872426	TSS200	DDO	D-aspartate oxidase	-0.285045	2.80368e-13	1.25984e-07		cg11201869	Body	HULC	hepatocellular carcinoma up-regulated long non-coding RNA	-0.465496	1.01225e-19	4.54854e-14
	cg03899412	-	-	-	0.228553	3.67064e-08	0.0164941		cg00106565	Body	DPYSL3	dihydropyrimidinase-like 3	-0.305139	5.29123e-32	2.37762e-26		cg13493635	Body	PPP1R2P1	protein phosphatase 1, regulatory (inhibitor) subunit 2 pseudogene 1	0.284978	9.96568e-14	4.47809e-08		cg02734358	5'UTR	GPRIN3	GPRIN family member 3	-0.465417	9.6551e-16	4.33853e-10
	cg17589883	Body	MUC5B	mucin 5B, oligomeric mucus/gel-forming	0.22849	7.95072e-13	3.57266e-07		cg26188212	-	-	-	-0.305118	3.13147e-29	1.40713e-23		cg21542793	TSS200	ADRA2B	adrenoceptor alpha 2B	0.28494	2.04175e-15	9.17461e-10		cg05421965	-	-	-	0.465407	7.77962e-17	3.49578e-11
	cg21670987	Body	ATP8B4	ATPase, class I, type 8B, member 4	0.22847	9.81804e-18	4.41174e-12		cg06947286	Body	PDLIM4	PDZ and LIM domain 4	-0.305058	2.48724e-23	1.11764e-17		cg18092095	Body	PTOV1	prostate tumor overexpressed 1	0.284912	6.97169e-15	3.13274e-09		cg23557926	TSS200	CFH	complement factor H	-0.46527	9.2989e-14	4.17847e-08
	cg00396894	TSS200	PRR30	proline rich 30	0.228447	1.76765e-18	7.94297e-13		cg00516092	-	-	-	-0.305057	8.22628e-35	3.69649e-29		cg17406248	Body	C9orf3	chromosome 9 open reading frame 3	0.284903	1.49145e-13	6.70186e-08		cg05389731	Body	BCAR1	breast cancer anti-estrogen resistance 1	0.465229	9.44627e-17	4.24469e-11
	cg08308032	-	-	-	0.228434	1.67269e-15	7.51624e-10		cg03813377	-	-	-	-0.305032	1.58681e-28	7.13037e-23		cg00424169	1stExon	TEX26	testis expressed 26	0.284896	1.09556e-18	4.92292e-13		cg24028809	5'UTR	RGS17	regulator of G-protein signaling 17	-0.465213	1.52545e-12	6.85462e-07
	cg13185413	Body	RNF39	ring finger protein 39	0.22838	5.96756e-11	2.68153e-05		cg13580286	Body	TNFRSF10B	tumor necrosis factor receptor superfamily, member 10b	-0.305006	9.53885e-31	4.28629e-25		cg00935504	Body	HAGH	hydroxyacylglutathione hydrolase	0.284718	1.81638e-15	8.1619e-10		cg21370522	TSS200	TNF	tumor necrosis factor	-0.465124	4.51035e-16	2.02673e-10
	cg01922613	Body	ABCA4	ATP-binding cassette, sub-family A (ABC1), member 4	0.228255	1.30452e-12	5.86188e-07		cg19418318	Body	MYO9B	myosin IXB	-0.304812	1.82857e-21	8.21668e-16		cg18470456	TSS1500	CLDN10	claudin 10	0.284687	4.62259e-16	2.07717e-10		cg16594139	3'UTR	PLEKHA4	pleckstrin homology domain containing, family A (phosphoinositide binding specific) member 4	0.465118	2.92599e-18	1.3148e-12
	cg26352652	-	-	-	-0.228245	6.60423e-10	0.000296762		cg15149205	-	-	-	-0.304673	1.51216e-24	6.79491e-19		cg24676071	TSS1500	ADCY1	adenylate cyclase 1 (brain)	0.284684	1.21843e-12	5.47502e-07		cg18103859	-	-	-	0.465105	1.44354e-29	6.48656e-24
	cg24064266	-	-	-	0.228232	1.52541e-15	6.85446e-10		cg23172671	-	-	-	-0.304609	3.49312e-24	1.56964e-18		cg06208270	3'UTR	MEX3A	mex-3 RNA binding family member A	0.284656	8.60493e-15	3.86663e-09		cg20699549	Body	GANC	glucosidase, alpha; neutral C	-0.465071	5.25862e-27	2.36297e-21
	cg00004219	Body	EP400	E1A binding protein p400	0.228231	4.88203e-10	0.000219375		cg17818061	-	-	-	-0.304557	4.67094e-22	2.09889e-16		cg00923934	-	-	-	-0.284649	3.43457e-18	1.54333e-12		cg24889058	5'UTR	CHRM2	cholinergic receptor, muscarinic 2	-0.465016	2.24377e-18	1.00824e-12
	cg05520031	Body	MVB12B	multivesicular body subunit 12B	0.228222	3.23264e-17	1.45259e-11		cg05941376	Body	WWC1	WW and C2 domain containing 1	-0.304488	3.56077e-16	1.60004e-10		cg26607337	-	-	-	0.284617	1.07035e-14	4.80962e-09		cg24177393	-	-	-	0.464978	6.82268e-15	3.06578e-09
	cg04711622	Body	ADAMTS6	ADAM metallopeptidase with thrombospondin type 1 motif, 6	-0.228205	8.92654e-18	4.01115e-12		cg13888509	5'UTR	STRA6	stimulated by retinoic acid 6	-0.30444	1.16683e-23	5.24316e-18		cg14466759	Body	CUX1	cut-like homeobox 1	0.284491	1.23951e-13	5.56974e-08		cg13592931	Body	PCDHA6	protocadherin alpha 6	0.464976	7.56539e-19	3.39951e-13
	cg17949969	Body	ABLIM2	actin binding LIM protein family, member 2	0.228182	4.7418e-13	2.13073e-07		cg09610332	-	-	-	-0.304396	2.53882e-19	1.14082e-13		cg10911287	Body	SCARB1	scavenger receptor class B, member 1	0.284478	1.16663e-12	5.24228e-07		cg09427944	-	-	-	-0.464872	2.83058e-16	1.27193e-10
	cg05563515	Body	RNF39	ring finger protein 39	0.228177	1.80265e-09	0.000810023		cg08198430	TSS1500	TGM1	transglutaminase 1	-0.304176	1.42756e-24	6.41477e-19		cg00883218	-	-	-	0.284437	1.58605e-14	7.12692e-09		cg02909329	Body	SDK1	sidekick cell adhesion molecule 1	-0.46485	2.17563e-22	9.7762e-17
	cg06213317	Body	PTPRS	protein tyrosine phosphatase, receptor type, S	0.228156	1.84182e-08	0.00827623		cg02992067	Body	FTO	fat mass and obesity associated	-0.303968	2.04467e-24	9.18774e-19		cg18121224	TSS1500	NSD1	nuclear receptor binding SET domain protein 1	0.284246	4.64282e-11	2.08626e-05		cg03677952	TSS1500	MLC1	megalencephalic leukoencephalopathy with subcortical cysts 1	-0.464709	3.51474e-16	1.57935e-10
	cg20322862	5'UTR	TGIF1	TGFB-induced factor homeobox 1	0.228079	1.1555e-18	5.19227e-13		cg24954967	-	-	-	-0.303952	4.4236e-28	1.98775e-22		cg12654412	-	-	-	0.284217	4.64911e-18	2.08908e-12		cg19325791	-	-	-	-0.464627	4.81796e-22	2.16496e-16
	cg07288557	-	-	-	0.228067	1.43376e-12	6.44263e-07		cg02101812	-	-	-	-0.303808	1.49384e-24	6.71257e-19		cg03349134	Body	SCGN	secretagogin, EF-hand calcium binding protein	-0.284207	1.71825e-19	7.72097e-14		cg05941376	Body	WWC1	WW and C2 domain containing 1	-0.464605	1.62118e-17	7.28479e-12
	cg06805348	TSS1500	NWD2	NACHT and WD repeat domain containing 2	0.228004	9.30877e-14	4.1829e-08		cg20262021	Body	MTA1	metastasis associated 1	-0.30374	1.49148e-21	6.702e-16		cg06358131	Body	PIP5K1C	phosphatidylinositol-4-phosphate 5-kinase, type I, gamma	0.284163	6.96109e-18	3.12797e-12		cg20609883	-	-	-	-0.464587	8.42549e-16	3.786e-10
	cg06207120	-	-	-	0.228004	1.28853e-14	5.79001e-09		cg18900271	Body	MALL	mal, T-cell differentiation protein-like	-0.303689	8.10669e-25	3.64275e-19		cg13641920	3'UTR	C9orf47	chromosome 9 open reading frame 47	0.283946	1.36897e-17	6.15146e-12		cg23453466	Body	PTPRN2	protein tyrosine phosphatase, receptor type, N polypeptide 2	-0.464348	5.64581e-38	2.53695e-32
	cg21030598	TSS1500	PAK2	p21 protein (Cdc42/Rac)-activated kinase 2	0.227934	3.39972e-18	1.52767e-12		cg24587080	-	-	-	-0.30362	3.51313e-23	1.57863e-17		cg03764965	-	-	-	-0.283844	5.98493e-25	2.68933e-19		cg14032033	Body	RGS7	regulator of G-protein signaling 7	-0.464318	2.92017e-24	1.31218e-18
	cg24344074	Body	MOV10	Mov10 RISC complex RNA helicase	0.227852	2.09836e-17	9.42902e-12		cg01323212	-	-	-	-0.303539	4.9295e-23	2.21508e-17		cg14686645	Body	ITGA2B	integrin, alpha 2b (platelet glycoprotein IIb of IIb/IIIa complex, antigen CD41)	0.283835	1.47006e-12	6.60575e-07		cg20017891	-	-	-	-0.464303	2.07992e-33	9.34613e-28
	cg06742077	TSS1500	MIR596	microRNA 596	0.227815	2.23025e-15	1.00217e-09		cg00515756	5'UTR	DAGLA	diacylglycerol lipase, alpha	-0.303468	8.87554e-25	3.98823e-19		cg13683667	-	-	-	0.283639	4.84027e-16	2.17498e-10		cg16492510	Body	PTPRN2	protein tyrosine phosphatase, receptor type, N polypeptide 2	-0.464224	6.63586e-23	2.98183e-17
	cg10014308	3'UTR	EGR4	early growth response 4	0.227517	3.68935e-17	1.65781e-11		cg13442016	Body	MIR146B	microRNA 146b	-0.303442	9.98971e-25	4.48889e-19		cg23077820	Body	PAX3	paired box 3	0.283623	1.164e-20	5.23046e-15		cg06590173	Body	TPM4	tropomyosin 4	-0.464218	8.46061e-15	3.80178e-09
	cg01224715	Body	PCDHGA4	protocadherin gamma subfamily A, 4	0.227503	3.81115e-14	1.71254e-08		cg18166947	Body	BCL2L13	BCL2-like 13 (apoptosis facilitator)	-0.303439	1.26632e-21	5.69023e-16		cg08439109	-	-	-	0.283558	1.51427e-15	6.8044e-10		cg02941085	Body	PTPRN2	protein tyrosine phosphatase, receptor type, N polypeptide 2	-0.464093	1.95651e-32	8.7916e-27
	cg16308533	Body	CNTNAP1	contactin associated protein 1	0.227472	2.16026e-12	9.70713e-07		cg26037504	TSS1500	RDH5	retinol dehydrogenase 5 (11-cis/9-cis)	-0.303328	9.246e-26	4.1547e-20		cg20465661	1stExon	OR2T6	olfactory receptor, family 2, subfamily T, member 6	-0.283508	7.85764e-12	3.53084e-06		cg20309677	TSS1500	ATP1A1	ATPase, Na+/K+ transporting, alpha 1 polypeptide	0.464045	7.68149e-12	3.45168e-06
	cg00144673	Body	MCCD1	mitochondrial coiled-coil domain 1	0.227439	4.75948e-16	2.13868e-10		cg25731261	1stExon	BBC3	BCL2 binding component 3	-0.303286	2.50869e-28	1.12728e-22		cg20587808	-	-	-	0.283505	4.26628e-15	1.91706e-09		cg27040696	-	-	-	-0.464036	3.88409e-25	1.74532e-19
	cg11987780	-	-	-	-0.227405	5.80786e-11	2.60977e-05		cg00362381	Body	RAB40C	RAB40C, member RAS oncogene family	-0.303285	6.1167e-28	2.74854e-22		cg13756965	5'UTR	SHANK2	SH3 and multiple ankyrin repeat domains 2	0.283468	2.57137e-15	1.15545e-09		cg00182256	-	-	-	-0.463944	7.9268e-27	3.56192e-21
	cg25132662	Body	TGFB2	transforming growth factor, beta 2	0.22734	4.5339e-13	2.03731e-07		cg20281375	-	-	-	-0.303255	2.93706e-27	1.31977e-21		cg08424184	Body	TFAP2E	transcription factor AP-2 epsilon (activating enhancer binding protein 2 epsilon)	0.283375	1.90397e-15	8.5555e-10		cg15577272	Body	PTPRN2	protein tyrosine phosphatase, receptor type, N polypeptide 2	-0.463908	2.0349e-25	9.14385e-20
	cg24248505	Body	ATXN7L1	ataxin 7-like 1	0.227313	3.56186e-14	1.60053e-08		cg12592365	Body	RPTOR	regulatory associated protein of MTOR, complex 1	-0.303053	5.48594e-23	2.46511e-17		cg20986996	TSS200	TCF21	transcription factor 21	0.283353	1.85022e-14	8.31397e-09		cg16752876	Body	OSR1	odd-skipped related transciption factor 1	0.463898	1.13038e-19	5.07935e-14
	cg11726288	3'UTR	CLCN6	chloride channel, voltage-sensitive 6	0.227234	1.59791e-17	7.18023e-12		cg06440087	TSS200	ITIH2	inter-alpha-trypsin inhibitor heavy chain 2	-0.303048	2.99704e-20	1.34672e-14		cg25032793	-	-	-	-0.283343	1.38379e-18	6.21807e-13		cg19023977	Body	ELL2	elongation factor, RNA polymerase II, 2	0.463746	2.42786e-17	1.09096e-11
	cg25201363	TSS1500	LRPAP1	low density lipoprotein receptor-related protein associated protein 1	0.227036	1.21723e-16	5.46961e-11		cg23857078	-	-	-	-0.302819	7.88046e-24	3.54109e-18		cg22832557	5'UTR	ZNF578	zinc finger protein 578	0.283283	4.07639e-14	1.83173e-08		cg22504528	TSS200	MIR548J	microRNA 548j	0.463746	3.0206e-13	1.35731e-07
	cg21926782	Body	AMT	aminomethyltransferase	0.22701	7.05045e-18	3.16813e-12		cg23755884	-	-	-	-0.302677	3.97892e-20	1.78793e-14		cg02482438	3'UTR	PGK2	phosphoglycerate kinase 2	-0.283035	3.4223e-16	1.53781e-10		cg07195224	TSS1500	AIM2	absent in melanoma 2	-0.463731	8.94369e-14	4.01886e-08
	cg03507241	TSS1500	TUBB6	tubulin, beta 6 class V	0.227005	4.13106e-12	1.8563e-06		cg13670531	Body	AFAP1L2	actin filament associated protein 1-like 2	-0.302653	1.34993e-24	6.06592e-19		cg02856338	-	-	-	0.283022	2.40534e-21	1.08084e-15		cg01417625	Body	LAMC2	laminin, gamma 2	0.463685	5.26937e-15	2.36779e-09
	cg26876444	5'UTR	LEPR	leptin receptor	0.226979	1.80482e-11	8.10997e-06		cg19959041	-	-	-	-0.302645	2.34724e-22	1.05473e-16		cg21148025	3'UTR	CHODL	chondrolectin	-0.282958	7.00786e-15	3.14899e-09		cg01311313	Body	UNC5D	unc-5 homolog D (C. elegans)	-0.463632	2.19912e-24	9.88178e-19
	cg11929693	-	-	-	0.226963	4.36921e-14	1.96331e-08		cg09548403	-	-	-	-0.302426	1.96801e-23	8.84329e-18		cg19987665	Body	PAX3	paired box 3	0.282933	2.07932e-23	9.34346e-18		cg19143990	Body	LYSMD2	LysM, putative peptidoglycan-binding, domain containing 2	-0.463615	1.69341e-19	7.60935e-14
	cg24280832	Body	C10orf11	chromosome 10 open reading frame 11	0.226937	2.37409e-14	1.0668e-08		cg06427571	-	-	-	-0.302219	1.13035e-24	5.07925e-19		cg08891559	-	-	-	0.282886	4.94684e-15	2.22287e-09		cg26906217	-	-	-	-0.463595	9.22046e-15	4.14322e-09
	cg05550893	Body	RTN4RL1	reticulon 4 receptor-like 1	0.22693	4.49016e-22	2.01766e-16		cg00275828	TSS1500	KRTAP2-4	keratin associated protein 2-4	-0.302097	1.70252e-27	7.65028e-22		cg19870370	Body	CRYL1	crystallin, lambda 1	0.282878	4.55039e-19	2.04472e-13		cg15537269	-	-	-	-0.463526	5.34692e-14	2.40264e-08
	cg19927373	-	-	-	0.226688	1.14931e-17	5.16442e-12		cg22111043	TSS1500	MYO1G	myosin IG	-0.302066	1.14267e-24	5.13459e-19		cg20256009	5'UTR	S100A8	S100 calcium binding protein A8	-0.282806	3.61836e-16	1.62592e-10		cg14901243	-	-	-	-0.463493	5.32992e-17	2.395e-11
	cg12499235	TSS1500	ASCL2	achaete-scute family bHLH transcription factor 2	0.226632	1.74708e-08	0.00785054		cg13333107	5'UTR	EPS8	epidermal growth factor receptor pathway substrate 8	-0.301597	1.70004e-22	7.63915e-17		cg23020891	-	-	-	-0.282702	1.69981e-16	7.63811e-11		cg11950860	TSS1500	KPRP	keratinocyte proline-rich protein	-0.463474	1.94811e-18	8.75386e-13
	cg17802949	Body	CACNA1I	calcium channel, voltage-dependent, T type, alpha 1I subunit	0.22661	1.22014e-17	5.4827e-12		cg01692088	-	-	-	-0.301578	1.95157e-26	8.76942e-21		cg18330338	Body	SEMA5A	sema domain, seven thrombospondin repeats (type 1 and type 1-like), transmembrane domain (TM) and short cytoplasmic domain, (semaphorin) 5A	-0.282685	9.40802e-14	4.2275e-08		cg00322618	-	-	-	-0.463382	1.11277e-25	5.00024e-20
	cg24797508	Body	PIK3R1	phosphoinositide-3-kinase, regulatory subunit 1 (alpha)	0.226607	6.36937e-19	2.86208e-13		cg20806175	Body	FCER1G	Fc fragment of IgE, high affinity I, receptor for; gamma polypeptide	-0.301516	8.99859e-24	4.04353e-18		cg02911270	Body	AGO2	argonaute RISC catalytic component 2	0.282452	1.57247e-11	7.06593e-06		cg11229273	Body	ARHGEF3	Rho guanine nucleotide exchange factor (GEF) 3	-0.463369	3.61555e-14	1.62465e-08
	cg04964031	Body	PCDHGA4	protocadherin gamma subfamily A, 4	0.226566	8.07589e-20	3.62891e-14		cg14053001	3'UTR	PFN4	profilin family, member 4	-0.301499	3.11153e-21	1.39817e-15		cg08178786	Body	TFAP2A	transcription factor AP-2 alpha (activating enhancer binding protein 2 alpha)	0.282397	8.87571e-16	3.98831e-10		cg27243405	Body	NHSL1	NHS-like 1	0.463297	3.81408e-18	1.71386e-12
	cg19383853	Body	MZT2A	mitotic spindle organizing protein 2A	0.226546	2.15239e-18	9.67181e-13		cg13691961	Body	DUSP6	dual specificity phosphatase 6	-0.301472	1.87309e-24	8.41674e-19		cg02247068	Body	ITPKA	inositol-trisphosphate 3-kinase A	0.282361	5.29061e-24	2.37734e-18		cg03852144	TSS1500	GLRX	glutaredoxin (thioltransferase)	-0.463181	1.2871e-14	5.78358e-09
	cg19228334	Body	GRIK2	glutamate receptor, ionotropic, kainate 2	0.226537	7.29628e-10	0.000327859		cg16831894	Body	RPN2	ribophorin II	-0.301446	3.32952e-20	1.49612e-14		cg01793865	Body	CCHCR1	coiled-coil alpha-helical rod protein 1	0.282327	7.28499e-15	3.27352e-09		cg05800561	Body	MACF1	microtubule-actin crosslinking factor 1	0.463075	9.05563e-16	4.06916e-10
	cg01445399	Body	-	-	-0.226445	2.69514e-19	1.21106e-13		cg20168495	-	-	-	-0.301421	1.01511e-23	4.56142e-18		cg02918648	TSS1500	LY6D	lymphocyte antigen 6 complex, locus D	0.282227	9.46534e-23	4.25326e-17		cg06634717	5'UTR	RERE	arginine-glutamic acid dipeptide (RE) repeats	0.463021	3.09479e-17	1.39065e-11
	cg09225388	-	-	-	0.226393	8.81101e-15	3.95924e-09		cg23670794	5'UTR	ZBED2	zinc finger, BED-type containing 2	-0.301369	1.58679e-24	7.13024e-19		cg23427348	Body	CPE	carboxypeptidase E	0.282216	1.22474e-12	5.50337e-07		cg01838004	Body	CCDC180	coiled-coil domain containing 180	0.462836	1.20991e-16	5.43672e-11
	cg03021802	5'UTR	DMTN	dematin actin binding protein	0.226381	7.85341e-14	3.52894e-08		cg11464297	-	-	-	-0.301358	2.38463e-28	1.07154e-22		cg10705379	1stExon	FRAT1	frequently rearranged in advanced T-cell lymphomas 1	0.282157	5.629e-20	2.5294e-14		cg15936446	-	-	-	0.462663	8.71674e-29	3.91688e-23
	cg26120636	-	-	-	0.226357	3.10724e-15	1.39624e-09		cg08443845	TSS1500	RUNX1	runt-related transcription factor 1	-0.301355	1.49993e-19	6.73995e-14		cg11717597	Body	MEX3A	mex-3 RNA binding family member A	0.282151	1.49394e-15	6.71305e-10		cg26562263	-	-	-	-0.462652	1.36722e-16	6.14361e-11
	cg19552441	Body	MICAL3	microtubule associated monooxygenase, calponin and LIM domain containing 3	0.22633	1.11447e-10	5.00789e-05		cg19400926	Body	TRIM27	tripartite motif containing 27	-0.301199	3.06437e-30	1.37698e-24		cg00241002	TSS200	-	-	-0.282108	1.10841e-18	4.98066e-13		cg09548403	-	-	-	-0.462631	1.22578e-13	5.50804e-08
	cg03240473	Body	UMODL1	uromodulin-like 1	0.226323	2.261e-12	1.01598e-06		cg17430370	5'UTR	MYO3B	myosin IIIB	-0.301119	5.7102e-30	2.56588e-24		cg26531141	-	-	-	0.282077	7.30153e-17	3.28095e-11		cg27092594	-	-	-	-0.462525	4.27212e-14	1.91968e-08
	cg15996882	3'UTR	SREBF1	sterol regulatory element binding transcription factor 1	0.226292	1.53585e-19	6.90137e-14		cg04349084	-	-	-	-0.301118	4.35009e-24	1.95472e-18		cg07527126	Body	SHISA6	shisa family member 6	-0.282012	9.81997e-14	4.41261e-08		cg03363565	TSS1500	RAB11FIP3	RAB11 family interacting protein 3 (class II)	-0.462519	7.68928e-19	3.45518e-13
	cg00164949	3'UTR	C1QL1	complement component 1, q subcomponent-like 1	0.226273	1.66319e-13	7.47355e-08		cg17209188	Body	IGF2BP3	insulin-like growth factor 2 mRNA binding protein 3	-0.30109	1.38596e-22	6.22784e-17		cg18986956	-	-	-	0.281976	9.25418e-15	4.15837e-09		cg20809036	Body	PTPRN2	protein tyrosine phosphatase, receptor type, N polypeptide 2	-0.462434	1.38875e-29	6.24037e-24
	cg25388349	Body	TACC2	transforming, acidic coiled-coil containing protein 2	-0.226223	2.2077e-17	9.92033e-12		cg02494593	3'UTR	ZNF648	zinc finger protein 648	-0.301073	1.72336e-18	7.74393e-13		cg13926569	TSS1500	PAPSS2	3'-phosphoadenosine 5'-phosphosulfate synthase 2	0.281974	8.87007e-17	3.98578e-11		cg12637397	Body	SLC6A18	solute carrier family 6 (neutral amino acid transporter), member 18	-0.462341	9.83313e-34	4.41853e-28
	cg14758757	Body	SLC38A10	solute carrier family 38, member 10	0.226174	4.58717e-17	2.06125e-11		cg05251190	TSS200	MIR146B	microRNA 146b	-0.301005	5.77419e-26	2.59464e-20		cg01763749	TSS1500	P2RX6	purinergic receptor P2X, ligand gated ion channel, 6	0.281907	8.80629e-18	3.95711e-12		cg03992638	5'UTR	CXXC5	CXXC finger protein 5	-0.462299	1.76901e-13	7.94905e-08
	cg19106932	-	-	-	0.226068	2.78697e-10	0.000125233		cg18978680	1stExon	TULP4	tubby like protein 4	0.300839	2.3753e-30	1.06734e-24		cg23688719	5'UTR	LEPR	leptin receptor	0.281887	3.19878e-10	0.000143738		cg02627966	-	-	-	-0.462236	5.8225e-15	2.61635e-09
	cg06466348	Body	ADCY7	adenylate cyclase 7	0.226002	5.50707e-15	2.47461e-09		cg25588844	Body	TAF1B	TATA box binding protein (TBP)-associated factor, RNA polymerase I, B, 63kDa	-0.300786	9.88579e-24	4.44219e-18		cg05927714	Body	SRCIN1	SRC kinase signaling inhibitor 1	0.281843	8.44056e-14	3.79277e-08		cg11672740	-	-	-	-0.462141	1.05123e-32	4.72371e-27
	cg18881778	Body	CIT	citron rho-interacting serine/threonine kinase	0.225985	6.08844e-14	2.73585e-08		cg03818307	1stExon	ECM1	extracellular matrix protein 1	-0.300709	1.43096e-25	6.43001e-20		cg03917138	Body	SOX9	SRY (sex determining region Y)-box 9	0.281631	9.45456e-09	0.00424842		cg19811337	Body	MAP3K11	mitogen-activated protein kinase kinase kinase 11	0.462099	2.64137e-15	1.1869e-09
	cg10705379	1stExon	FRAT1	frequently rearranged in advanced T-cell lymphomas 1	0.225955	5.07446e-14	2.28021e-08		cg12864389	Body	PLEC	plectin	-0.300703	3.33223e-27	1.49734e-21		cg06334134	Body	CASP2	caspase 2, apoptosis-related cysteine peptidase	0.28162	2.06789e-15	9.29207e-10		cg04074481	TSS1500	KCNA6	potassium channel, voltage gated shaker related subfamily A, member 6	-0.461989	1.0029e-30	4.50656e-25
	cg22618924	-	-	-	0.225926	1.31128e-17	5.89226e-12		cg22828990	5'UTR	SERPINA1	serpin peptidase inhibitor, clade A (alpha-1 antiproteinase, antitrypsin), member 1	-0.300519	2.11212e-22	9.49085e-17		cg06783429	Body	SND1	staphylococcal nuclease and tudor domain containing 1	0.281589	2.2766e-17	1.02299e-11		cg14384510	Body	PTPRN2	protein tyrosine phosphatase, receptor type, N polypeptide 2	-0.461978	1.5567e-42	6.99507e-37
	cg25107522	Body	DGKD	diacylglycerol kinase, delta 130kDa	0.225901	1.07951e-13	4.85077e-08		cg15912082	Body	DIRC3	disrupted in renal carcinoma 3	-0.300492	1.13676e-18	5.10804e-13		cg04266887	Body	ARID5A	AT rich interactive domain 5A (MRF1-like)	0.28151	5.77883e-18	2.59672e-12		cg03661110	-	-	-	-0.461924	1.31146e-20	5.89305e-15
	cg23614852	1stExon	PCDHGB4	protocadherin gamma subfamily B, 4	0.22582	3.88311e-14	1.74488e-08		cg08125291	-	-	-	-0.300435	4.06115e-23	1.82488e-17		cg12075247	-	-	-	0.281502	5.95954e-10	0.000267793		cg13028819	-	-	-	-0.461807	1.19194e-26	5.356e-21
	cg01215525	-	-	-	0.22581	1.218e-21	5.4731e-16		cg19795338	TSS1500	ATP13A4	ATPase type 13A4	-0.300413	2.12151e-24	9.53304e-19		cg17674725	5'UTR	LYPD1	LY6/PLAUR domain containing 1	0.281499	5.15167e-15	2.31491e-09		cg21130374	5'UTR	MX2	MX dynamin-like GTPase 2	-0.461806	5.09455e-16	2.28924e-10
	cg22705959	-	-	-	0.225788	4.46859e-15	2.00797e-09		cg07563611	Body	VAC14	Vac14 homolog (S. cerevisiae)	-0.30038	2.29741e-27	1.03234e-21		cg03803086	5'UTR	C21orf62	chromosome 21 open reading frame 62	0.281491	1.7575e-22	7.89736e-17		cg17144184	-	-	-	-0.461778	6.78785e-33	3.05013e-27
	cg22572908	Body	ARHGEF4	Rho guanine nucleotide exchange factor (GEF) 4	0.225731	6.19112e-19	2.78199e-13		cg13783323	TSS1500	EXTL1	exostosin-like glycosyltransferase 1	-0.300293	2.46508e-28	1.10768e-22		cg09845000	TSS1500	FGR	FGR proto-oncogene, Src family tyrosine kinase	0.281424	1.67661e-22	7.53385e-17		cg17758048	Body	KCNMA1	potassium channel, calcium activated large conductance subfamily M alpha, member 1	-0.461752	6.02767e-17	2.70854e-11
	cg02093692	-	-	-	0.225723	1.06606e-14	4.79035e-09		cg02119938	Body	ACSBG1	acyl-CoA synthetase bubblegum family member 1	-0.300292	1.44208e-23	6.48002e-18		cg08946713	Body	STAT1	signal transducer and activator of transcription 1, 91kDa	0.28122	4.20483e-12	1.88944e-06		cg11026400	Body	PTPRN2	protein tyrosine phosphatase, receptor type, N polypeptide 2	-0.461733	1.41966e-30	6.37927e-25
	cg07928502	Body	MBOAT7	membrane bound O-acyltransferase domain containing 7	0.22572	7.84074e-23	3.52324e-17		cg00063982	-	-	-	-0.300223	1.88163e-23	8.4551e-18		cg18278424	Body	SEPT9	septin 9	0.281158	1.05786e-15	4.75351e-10		cg25805770	-	-	-	-0.461561	2.48888e-29	1.11838e-23
	cg05391892	Body	PLEKHM3	pleckstrin homology domain containing, family M, member 3	0.225704	1.41301e-12	6.34937e-07		cg12284382	5'UTR	RASD2	RASD family, member 2	-0.300184	4.48688e-33	2.01619e-27		cg04739648	-	-	-	-0.281146	7.56133e-12	3.39769e-06		cg04697265	-	-	-	-0.461557	9.26341e-14	4.16252e-08
	cg06790197	-	-	-	0.225666	1.67589e-12	7.53061e-07		cg18926409	-	-	-	-0.300122	2.10287e-20	9.44928e-15		cg18011517	-	-	-	0.281117	5.53831e-16	2.48864e-10		cg11903920	Body	TCERG1L	transcription elongation regulator 1-like	-0.461545	1.13515e-17	5.10081e-12
	cg02500990	TSS1500	CPNE7	copine VII	0.225644	1.01669e-15	4.5685e-10		cg13424302	-	-	-	-0.300095	1.98376e-26	8.91404e-21		cg04370106	Body	ASIC2	acid sensing (proton gated) ion channel 2	-0.281111	1.52579e-12	6.85614e-07		cg11129772	-	-	-	-0.461537	5.7337e-24	2.57645e-18
	cg21526750	-	-	-	0.225619	1.6474e-11	7.4026e-06		cg24930059	-	-	-	-0.299922	4.46641e-22	2.00699e-16		cg13522114	Body	MLLT1	myeloid/lymphoid or mixed-lineage leukemia (trithorax homolog, Drosophila); translocated to, 1	0.281091	1.65933e-18	7.45623e-13		cg08000731	-	-	-	0.461522	5.79158e-13	2.60245e-07
	cg23080769	TSS1500	FMO1	flavin containing monooxygenase 1	-0.225565	8.11837e-19	3.648e-13		cg18500322	-	-	-	-0.299732	8.30618e-23	3.73239e-17		cg04422802	-	-	-	-0.281055	3.9747e-17	1.78604e-11		cg12492087	TSS200	ZNF106	zinc finger protein 106	0.4615	2.71135e-13	1.21835e-07
	cg18760837	Body	FLOT1	flotillin 1	0.225558	3.91618e-18	1.75974e-12		cg01257309	TSS1500	DLEU7	deleted in lymphocytic leukemia, 7	0.299499	7.14607e-26	3.21109e-20		cg14476745	Body	LHX6	LIM homeobox 6	0.280983	2.77993e-13	1.24916e-07		cg02458062	Body	HOXB3	homeobox B3	0.46145	1.1675e-15	5.24619e-10
	cg23247945	1stExon	PCDHB6	protocadherin beta 6	0.2255	8.81832e-15	3.96252e-09		cg02442787	-	-	-	-0.299482	5.18993e-23	2.3321e-17		cg04939630	Body	KCNK4	potassium channel, two pore domain subfamily K, member 4	0.28095	1.31062e-17	5.88929e-12		cg01510278	-	-	-	-0.461444	8.19088e-13	3.68058e-07
	cg23246911	Body	RPH3AL	rabphilin 3A-like (without C2 domains)	0.225496	2.32312e-08	0.010439		cg13699887	Body	ATXN1	ataxin 1	-0.299348	2.78745e-25	1.25254e-19		cg17011709	Body	CYP26C1	cytochrome P450, family 26, subfamily C, polypeptide 1	0.280946	1.14063e-15	5.12545e-10		cg10820936	Body	MREG	melanoregulin	-0.461402	1.13244e-13	5.08862e-08
	cg07570470	-	-	-	0.225488	1.72395e-13	7.74657e-08		cg16479633	-	-	-	-0.299291	1.74942e-20	7.86102e-15		cg04343868	-	-	-	0.280891	1.15781e-18	5.20265e-13		cg23542902	-	-	-	-0.461394	8.8431e-16	3.97366e-10
	cg03894796	-	-	-	-0.225455	3.75377e-09	0.00168676		cg19174643	-	-	-	-0.299116	7.39299e-23	3.32205e-17		cg18207741	-	-	-	0.280866	3.4214e-17	1.53741e-11		cg23546343	1stExon	RTL1	retrotransposon-like 1	-0.461353	2.21989e-24	9.97508e-19
	cg01315112	Body	ANXA2P3	annexin A2 pseudogene 3	-0.225379	1.18611e-20	5.32979e-15		cg08686879	1stExon	CSF2	colony stimulating factor 2 (granulocyte-macrophage)	-0.299032	4.44288e-27	1.99641e-21		cg18469270	-	-	-	0.280838	3.28044e-14	1.47407e-08		cg09433910	TSS1500	WDR81	WD repeat domain 81	-0.461239	3.92526e-14	1.76382e-08
	cg12492938	-	-	-	0.22534	1.26725e-19	5.69441e-14		cg01958295	Body	CRIM1	cysteine rich transmembrane BMP regulator 1 (chordin-like)	-0.298971	1.27999e-26	5.75163e-21		cg22160612	TSS1500	FAM118A	family with sequence similarity 118, member A	0.280807	1.68624e-15	7.57712e-10		cg13800005	-	-	-	-0.461237	6.43597e-16	2.89201e-10
	cg11647108	-	-	-	0.225222	4.18738e-13	1.8816e-07		cg14189441	-	-	-	-0.298829	1.09659e-21	4.92756e-16		cg00086346	Body	ATCAY	ataxia, cerebellar, Cayman type	-0.280764	1.37238e-15	6.16679e-10		cg07834841	-	-	-	-0.461173	6.05357e-34	2.72018e-28
	cg14554869	-	-	-	0.225071	5.95084e-09	0.00267401		cg12882189	Body	C17orf62	chromosome 17 open reading frame 62	-0.298828	1.26347e-28	5.67743e-23		cg03256938	Body	LINC00982	long intergenic non-protein coding RNA 982	0.280761	2.52637e-10	0.000113523		cg20663831	5'UTR	GIMAP2	GTPase, IMAP family member 2	-0.461164	8.22959e-17	3.69797e-11
	cg04527018	Body	CHST13	carbohydrate (chondroitin 4) sulfotransferase 13	0.224969	1.68276e-15	7.56149e-10		cg05785932	Body	KCNMA1	potassium channel, calcium activated large conductance subfamily M alpha, member 1	-0.298808	4.37701e-23	1.96681e-17		cg23708209	-	-	-	-0.280732	1.96849e-18	8.84545e-13		cg03890505	-	-	-	-0.461132	1.0132e-29	4.55284e-24
	cg21614723	-	-	-	0.224965	3.76772e-14	1.69303e-08		cg01055868	5'UTR	FOXP1	forkhead box P1	-0.298739	4.48819e-24	2.01677e-18		cg22173837	TSS1500	NCAM1	neural cell adhesion molecule 1	0.280594	8.79752e-15	3.95317e-09		cg15259233	Body	FAM120B	family with sequence similarity 120B	0.461132	5.54208e-15	2.49034e-09
	cg07353895	Body	ZNF710	zinc finger protein 710	0.224959	2.51672e-12	1.13089e-06		cg11088682	5'UTR	NCEH1	neutral cholesterol ester hydrolase 1	-0.298616	1.39817e-20	6.28269e-15		cg24335895	TSS200	COX7A1	cytochrome c oxidase subunit VIIa polypeptide 1 (muscle)	0.280593	6.9194e-14	3.10924e-08		cg03171924	Body	RUNX3	runt-related transcription factor 3	0.461101	2.25203e-16	1.01195e-10
	cg04879343	TSS1500	UBE2V1	ubiquitin-conjugating enzyme E2 variant 1	0.224956	1.72181e-14	7.73696e-09		cg11398451	Body	CRTC3	CREB regulated transcription coactivator 3	-0.298583	6.31517e-22	2.83773e-16		cg11459648	Body	SLC23A1	solute carrier family 23 (ascorbic acid transporter), member 1	0.28059	4.16202e-18	1.87021e-12		cg18698431	-	-	-	-0.461096	5.96155e-22	2.67883e-16
	cg13005636	-	-	-	0.224951	5.04405e-13	2.26655e-07		cg16588163	5'UTR	IL1RAP	interleukin 1 receptor accessory protein	-0.298577	1.68433e-25	7.56857e-20		cg25618573	3'UTR	KLC2	kinesin light chain 2	0.280519	1.1035e-17	4.95857e-12		cg21405799	Body	NECAB2	N-terminal EF-hand calcium binding protein 2	0.460983	3.33848e-27	1.50015e-21
	cg10402321	Body	UBXN11	UBX domain protein 11	0.224923	5.62997e-10	0.000252983		cg10565512	3'UTR	FOS	FBJ murine osteosarcoma viral oncogene homolog	-0.298455	2.43542e-19	1.09436e-13		cg25743819	-	-	-	0.280506	1.99554e-12	8.96698e-07		cg02892388	-	-	-	0.460979	2.8232e-32	1.26861e-26
	cg08251399	1stExon	EHD3	EH-domain containing 3	0.224898	3.97653e-17	1.78686e-11		cg21646082	3'UTR	CEP85	centrosomal protein 85kDa	-0.298271	3.07655e-21	1.38245e-15		cg06374794	5'UTR	BANP	BTG3 associated nuclear protein	0.280375	4.28105e-10	0.000192369		cg02947862	-	-	-	-0.46095	7.9292e-15	3.56299e-09
	cg05451730	-	-	-	0.224867	9.80995e-15	4.40811e-09		cg10498502	Body	DGKG	diacylglycerol kinase, gamma 90kDa	-0.298198	3.40586e-23	1.53043e-17		cg16430687	Body	PROCR	protein C receptor, endothelial	0.280368	9.80231e-15	4.40468e-09		cg16213787	-	-	-	0.460915	4.64134e-13	2.08559e-07
	cg18390991	-	-	-	0.22482	2.43631e-12	1.09476e-06		cg24790676	TSS1500	KLK10	kallikrein-related peptidase 10	-0.298183	1.3052e-22	5.86493e-17		cg15192103	-	-	-	0.280319	2.33147e-16	1.04765e-10		cg01504447	TSS1500	HMGB1	high mobility group box 1	-0.460912	4.76642e-16	2.1418e-10
	cg09557149	Body	DCTD	dCMP deaminase	0.224804	9.93186e-11	4.46289e-05		cg12341429	-	-	-	-0.298152	9.77893e-20	4.39417e-14		cg18419977	Body	SLC22A18AS	solute carrier family 22 (organic cation transporter), member 18 antisense	-0.280298	8.23213e-10	0.000369912		cg17894293	Body	CHMP4B	charged multivesicular body protein 4B	0.460859	2.18183e-15	9.80408e-10
	cg06933824	Body	NEURL1B	neuralized E3 ubiquitin protein ligase 1B	0.224766	2.24438e-17	1.00852e-11		cg10943263	-	-	-	-0.2981	9.71349e-24	4.36476e-18		cg20254225	Body	CYP1B1	cytochrome P450, family 1, subfamily B, polypeptide 1	0.28027	3.86049e-18	1.73471e-12		cg12042187	-	-	-	-0.460804	2.78958e-17	1.2535e-11
	cg02147681	5'UTR	RAI1	retinoic acid induced 1	0.22467	1.97739e-16	8.88541e-11		cg16210355	-	-	-	-0.298059	9.672e-21	4.34612e-15		cg20305489	5'UTR	SEPT9	septin 9	-0.280228	1.59669e-12	7.17476e-07		cg26647771	Body	NPR3	natriuretic peptide receptor 3	-0.460741	6.91312e-21	3.10642e-15
	cg04967578	Body	LDLRAD4	low density lipoprotein receptor class A domain containing 4	0.224613	6.32035e-11	2.84006e-05		cg19266329	-	-	-	-0.298005	4.26362e-23	1.91586e-17		cg23463794	Body	SDK1	sidekick cell adhesion molecule 1	0.280215	2.38772e-13	1.07292e-07		cg19862242	Body	TNFAIP3	tumor necrosis factor, alpha-induced protein 3	0.46067	6.32466e-14	2.84199e-08
	cg02836767	Body	SYNE1	spectrin repeat containing, nuclear envelope 1	-0.224579	4.18851e-08	0.0188211		cg19348484	5'UTR	FURIN	furin (paired basic amino acid cleaving enzyme)	-0.297875	2.46048e-27	1.10562e-21		cg18808076	Body	CARS	cysteinyl-tRNA synthetase	-0.280194	9.84038e-16	4.42178e-10		cg04140525	-	-	-	0.460513	3.07046e-20	1.37971e-14
	cg10609174	-	-	-	0.224577	5.49758e-12	2.47034e-06		cg05346878	TSS1500	TACSTD2	tumor-associated calcium signal transducer 2	-0.297873	4.51746e-21	2.02993e-15		cg04841245	Body	HDAC4	histone deacetylase 4	0.280161	8.7694e-16	3.94054e-10		cg24248505	Body	ATXN7L1	ataxin 7-like 1	0.460461	1.09095e-16	4.90222e-11
	cg08115682	1stExon	KCNA5	potassium channel, voltage gated shaker related subfamily A, member 5	0.224546	1.59947e-13	7.18723e-08		cg07556018	Body	KCNQ1	potassium channel, voltage gated KQT-like subfamily Q, member 1	-0.297802	1.16631e-26	5.24084e-21		cg06178073	TSS1500	ZNF204P	zinc finger protein 204, pseudogene	0.280126	6.09233e-13	2.7376e-07		cg25587662	TSS1500	NAPG	N-ethylmaleimide-sensitive factor attachment protein, gamma	-0.460456	2.05336e-16	9.2268e-11
	cg24033957	TSS1500	CASP4	caspase 4, apoptosis-related cysteine peptidase	0.224543	2.38481e-16	1.07162e-10		cg03471346	Body	ABL2	ABL proto-oncogene 2, non-receptor tyrosine kinase	-0.29767	1.45406e-28	6.53382e-23		cg11780549	Body	ASPSCR1	alveolar soft part sarcoma chromosome region, candidate 1	0.280109	2.17079e-15	9.75446e-10		cg26427090	3'UTR	BID	BH3 interacting domain death agonist	-0.460418	3.57668e-14	1.60718e-08
	cg20724257	1stExon	HLA-DRA	major histocompatibility complex, class II, DR alpha	-0.224515	1.61002e-09	0.000723462		cg02272851	-	-	-	-0.297538	3.06646e-20	1.37792e-14		cg21737226	-	-	-	0.28009	3.12669e-16	1.40498e-10		cg11898646	Body	EBF1	early B-cell factor 1	0.460404	5.02561e-24	2.25826e-18
	cg19592637	TSS1500	VSX1	visual system homeobox 1	0.2245	4.50518e-18	2.02441e-12		cg07899076	Body	RNF216	ring finger protein 216	0.297453	5.65599e-26	2.54153e-20		cg00705992	Body	HOXA11-AS	HOXA11 antisense RNA	0.280084	3.89395e-14	1.74975e-08		cg21033440	Body	SIPA1	signal-induced proliferation-associated 1	0.460392	1.51717e-13	6.81743e-08
	cg13416517	-	-	-	0.224415	1.06745e-10	4.79662e-05		cg04706229	Body	LINC01599	long intergenic non-protein coding RNA 1599	-0.297442	7.2995e-21	3.28004e-15		cg09181792	TSS1500	CFTR	cystic fibrosis transmembrane conductance regulator (ATP-binding cassette sub-family C, member 7)	0.280029	2.9832e-14	1.3405e-08		cg03536885	5'UTR	HOXA3	homeobox A3	0.46036	9.04414e-18	4.06399e-12
	cg19947484	Body	COL23A1	collagen, type XXIII, alpha 1	0.224395	5.84539e-12	2.62663e-06		cg05469819	-	-	-	-0.297343	1.2261e-27	5.50949e-22		cg23358886	Body	RD3	retinal degeneration 3	0.27998	4.91003e-12	2.20633e-06		cg24722577	-	-	-	-0.460328	8.85406e-15	3.97858e-09
	cg22345428	Body	PRDM10	PR domain containing 10	-0.224394	5.68638e-13	2.55518e-07		cg09723635	Body	KIF13A	kinesin family member 13A	-0.297331	2.35563e-21	1.0585e-15		cg13105599	-	-	-	0.279968	5.20108e-15	2.33711e-09		cg18788664	-	-	-	0.460311	2.08222e-22	9.35647e-17
	cg16600934	Body	AKT1	v-akt murine thymoma viral oncogene homolog 1	0.224349	5.08696e-11	2.28583e-05		cg21164050	-	-	-	-0.297277	4.34151e-23	1.95086e-17		cg17048700	Body	-	-	-0.279918	3.61576e-18	1.62475e-12		cg10523671	TSS1500	SLC15A2	solute carrier family 15 (oligopeptide transporter), member 2	0.460291	1.32364e-12	5.9478e-07
	cg07337434	TSS1500	C9orf135	chromosome 9 open reading frame 135	0.224329	2.38793e-21	1.07302e-15		cg25096745	Body	CD44	CD44 molecule (Indian blood group)	-0.29724	2.48782e-26	1.1179e-20		cg23350273	TSS1500	OR5H6	olfactory receptor, family 5, subfamily H, member 6 (gene/pseudogene)	-0.279901	3.05141e-13	1.37115e-07		cg02094337	Body	FOXK2	forkhead box K2	0.46029	7.51424e-14	3.37653e-08
	cg09547314	Body	PTPRS	protein tyrosine phosphatase, receptor type, S	0.224327	1.43435e-08	0.00644527		cg27064337	-	-	-	-0.297218	5.35782e-27	2.40754e-21		cg09165842	Body	PCSK2	proprotein convertase subtilisin/kexin type 2	0.279877	1.79054e-21	8.04582e-16		cg00701951	Body	HTRA1	HtrA serine peptidase 1	-0.460206	7.66958e-22	3.44633e-16
	cg11619879	-	-	-	-0.224315	9.02366e-19	4.05479e-13		cg26975184	Body	DENND2A	DENN/MADD domain containing 2A	-0.29698	2.46728e-20	1.10867e-14		cg00286125	Body	HSPB6	heat shock protein, alpha-crystallin-related, B6	0.279852	2.75645e-20	1.23861e-14		cg22156842	TSS1500	SLC35G2	solute carrier family 35, member G2	-0.460178	8.29241e-19	3.7262e-13
	cg14013080	-	-	-	0.224288	5.55158e-19	2.49461e-13		cg11374596	Body	ALK	anaplastic lymphoma receptor tyrosine kinase	0.296958	1.78786e-28	8.03379e-23		cg05348366	-	-	-	0.279754	1.26943e-10	5.7042e-05		cg16808587	-	-	-	0.460172	5.47571e-27	2.46051e-21
	cg24985772	-	-	-	0.224231	1.72535e-10	7.75286e-05		cg06530983	-	-	-	-0.296879	4.7202e-26	2.12103e-20		cg20577663	5'UTR	CDRT4	CMT1A duplicated region transcript 4	0.279735	8.38639e-15	3.76843e-09		cg12618806	TSS200	DLGAP2	discs, large (Drosophila) homolog-associated protein 2	-0.460168	8.15633e-24	3.66506e-18
	cg00369056	-	-	-	-0.224199	8.7985e-11	3.95361e-05		cg04343045	-	-	-	-0.296646	4.59066e-23	2.06282e-17		cg07598464	1stExon	OR2M3	olfactory receptor, family 2, subfamily M, member 3	-0.279727	1.96003e-14	8.80741e-09		cg24248317	TSS1500	SLC35F6	solute carrier family 35, member F6	0.460159	2.95002e-16	1.32559e-10
	cg26384993	Body	DPF3	D4, zinc and double PHD fingers, family 3	0.224192	1.91339e-13	8.59784e-08		cg07306253	Body	DNAJC17	DnaJ (Hsp40) homolog, subfamily C, member 17	-0.296613	1.67653e-21	7.5335e-16		cg11737172	5'UTR	KBTBD11	kelch repeat and BTB (POZ) domain containing 11	0.27971	1.39682e-16	6.27663e-11		cg19635505	5'UTR	KLHL33	kelch-like family member 33	0.460096	1.78344e-20	8.0139e-15
	cg07471052	TSS1500	CDK3	cyclin-dependent kinase 3	0.224186	2.24727e-11	1.00981e-05		cg04339692	-	-	-	-0.296596	5.649e-22	2.53839e-16		cg22537334	Body	TLE3	transducin-like enhancer of split 3	0.279638	6.71265e-10	0.000301634		cg01029395	-	-	-	-0.460081	3.62306e-31	1.62803e-25
	cg18839637	Body	PCDHGA2	protocadherin gamma subfamily A, 2	0.223979	1.6961e-15	7.62142e-10		cg06457736	TSS200	HRH1	histamine receptor H1	-0.296596	9.65706e-18	4.33941e-12		cg18533225	1stExon	KLHDC7B	kelch domain containing 7B	0.279635	2.40251e-16	1.07957e-10		cg20683267	-	-	-	-0.460033	1.59789e-19	7.18013e-14
	cg05104581	Body	ACSF3	acyl-CoA synthetase family member 3	0.223969	1.43425e-16	6.44484e-11		cg03977831	-	-	-	-0.296529	6.22984e-29	2.79939e-23		cg25800500	3'UTR	ANKRD23	ankyrin repeat domain 23	0.279607	1.1265e-13	5.06195e-08		cg00240653	1stExon	TESPA1	thymocyte expressed, positive selection associated 1	-0.460005	1.30564e-13	5.86691e-08
	cg25941151	TSS200	TYR	tyrosinase	-0.223961	9.17803e-16	4.12416e-10		cg12394201	-	-	-	-0.296485	7.32861e-22	3.29312e-16		cg02941741	Body	NGEF	neuronal guanine nucleotide exchange factor	0.279415	1.75117e-15	7.86892e-10		cg07837085	TSS200	SLAMF7	SLAM family member 7	-0.459973	3.47167e-23	1.56e-17
	cg02150207	Body	ATP11A	ATPase, class VI, type 11A	0.223899	1.73122e-17	7.77925e-12		cg16728539	Body	CACNA1C	calcium channel, voltage-dependent, L type, alpha 1C subunit	-0.296437	1.17943e-21	5.29978e-16		cg03371962	-	-	-	0.279392	5.8823e-16	2.64322e-10		cg26932364	Body	DDC	dopa decarboxylase (aromatic L-amino acid decarboxylase)	-0.459924	9.13977e-32	4.10696e-26
	cg23245007	-	-	-	0.223875	4.31454e-19	1.93874e-13		cg19958593	-	-	-	-0.296351	4.9396e-25	2.21961e-19		cg17459225	-	-	-	0.279378	1.72823e-12	7.76581e-07		cg09338302	-	-	-	-0.459892	5.49898e-33	2.47097e-27
	cg04562683	Body	TP73	tumor protein p73	0.223717	2.63691e-17	1.1849e-11		cg25572043	Body	ANKRD28	ankyrin repeat domain 28	-0.296219	2.9126e-27	1.30878e-21		cg21810373	5'UTR	SHANK2	SH3 and multiple ankyrin repeat domains 2	0.279279	1.39001e-13	6.24604e-08		cg24158259	-	-	-	-0.459874	6.08104e-12	2.73252e-06
	cg00028336	5'UTR	SORBS2	sorbin and SH3 domain containing 2	0.223708	1.17557e-15	5.28244e-10		cg05878887	Body	CMSS1	cms1 ribosomal small subunit homolog (yeast)	-0.296207	2.74948e-22	1.23548e-16		cg14658493	TSS1500	HOXA5	homeobox A5	0.279233	8.76913e-12	3.94042e-06		cg06457736	TSS200	HRH1	histamine receptor H1	-0.45985	1.12995e-13	5.07743e-08
	cg11453190	3'UTR	EIF2S2	eukaryotic translation initiation factor 2, subunit 2 beta, 38kDa	0.223636	7.09085e-16	3.18628e-10		cg23138413	-	-	-	-0.295985	8.73511e-28	3.92513e-22		cg13727089	Body	CCDC180	coiled-coil domain containing 180	0.279182	6.21222e-14	2.79147e-08		cg02267270	Body	MDGA1	MAM domain containing glycosylphosphatidylinositol anchor 1	0.459835	8.71985e-18	3.91827e-12
	cg20017253	Body	NOVA2	neuro-oncological ventral antigen 2	0.223582	3.68185e-12	1.65444e-06		cg15428620	Body	SFXN3	sideroflexin 3	-0.295891	2.4523e-26	1.10194e-20		cg16498391	Body	SLMO1	slowmo homolog 1 (Drosophila)	0.279152	5.57838e-15	2.50665e-09		cg01618923	3'UTR	CAB39L	calcium binding protein 39-like	0.459825	2.82373e-16	1.26884e-10
	cg04368971	5'UTR	SERPINA11	serpin peptidase inhibitor, clade A (alpha-1 antiproteinase, antitrypsin), member 11	-0.223543	1.01706e-10	4.57018e-05		cg14204586	Body	ARHGEF2	Rho/Rac guanine nucleotide exchange factor (GEF) 2	-0.295834	5.50738e-33	2.47475e-27		cg16297569	TSS1500	GFI1	growth factor independent 1 transcription repressor	0.279147	1.06878e-19	4.80257e-14		cg04360793	5'UTR	ADGRL4	adhesion G protein-coupled receptor L4	0.459817	2.33592e-17	1.04965e-11
	cg18594963	Body	MYO1C	myosin IC	0.223525	4.92449e-20	2.21282e-14		cg00754989	-	-	-	-0.29566	3.07027e-29	1.37963e-23		cg25861699	1stExon	GCM2	glial cells missing homolog 2 (Drosophila)	0.279014	1.83592e-24	8.24972e-19		cg13309012	Body	MIR155HG	MIR155 host gene	-0.45977	2.73879e-14	1.23068e-08
	cg01108445	TSS1500	C16orf59	chromosome 16 open reading frame 59	0.223386	2.61155e-11	1.1735e-05		cg04055835	3'UTR	PHLDA3	pleckstrin homology-like domain, family A, member 3	-0.295638	2.6478e-27	1.18979e-21		cg16592121	Body	BNIP3	BCL2/adenovirus E1B 19kDa interacting protein 3	0.279	5.07236e-17	2.27927e-11		cg19091386	Body	PTPRN2	protein tyrosine phosphatase, receptor type, N polypeptide 2	-0.459755	3.42021e-28	1.53687e-22
	cg13655615	Body	-	-	0.223381	6.97224e-13	3.13298e-07		cg22389654	Body	PHGDH	phosphoglycerate dehydrogenase	-0.295574	3.83665e-28	1.724e-22		cg01178099	-	-	-	0.278969	9.57533e-13	4.30269e-07		cg11906021	-	-	-	-0.45974	6.09238e-16	2.73762e-10
	cg23376446	-	-	-	0.223359	1.00661e-14	4.52321e-09		cg09055988	-	-	-	-0.295502	7.3614e-23	3.30785e-17		cg26698460	Body	ZNF274	zinc finger protein 274	0.278882	3.77187e-18	1.6949e-12		cg16925459	Body	HDAC9	histone deacetylase 9	-0.459732	1.32094e-18	5.93564e-13
	cg19681842	TSS1500	UBR7	ubiquitin protein ligase E3 component n-recognin 7 (putative)	-0.223295	3.85582e-11	1.73261e-05		cg10125465	Body	UBE4B	ubiquitination factor E4B	-0.295391	1.37628e-18	6.18433e-13		cg09578475	TSS200	ZNF177	zinc finger protein 177	0.278845	4.8631e-19	2.18524e-13		cg25025181	Body	SMYD3	SET and MYND domain containing 3	-0.459683	4.8487e-18	2.17877e-12
	cg08060936	3'UTR	CALM3	calmodulin 3 (phosphorylase kinase, delta)	0.223108	1.28339e-13	5.76695e-08		cg00734471	-	-	-	-0.295311	2.68136e-24	1.20487e-18		cg24202916	-	-	-	-0.278796	1.25355e-12	5.63282e-07		cg27461254	-	-	-	-0.459591	2.95098e-15	1.32602e-09
	cg26480039	Body	BAIAP2	BAI1-associated protein 2	-0.223071	4.9106e-08	0.0220658		cg23731595	5'UTR	KIAA1462	KIAA1462	-0.29528	6.81034e-23	3.06023e-17		cg08159033	-	-	-	-0.278777	1.01691e-10	4.56949e-05		cg14494365	Body	PTPRN2	protein tyrosine phosphatase, receptor type, N polypeptide 2	-0.459533	8.02888e-21	3.60779e-15
	cg09075515	Body	XKR4	XK, Kell blood group complex subunit-related family, member 4	-0.223069	6.95529e-12	3.12537e-06		cg02064267	-	-	-	-0.295236	3.02672e-32	1.36006e-26		cg13353152	-	-	-	-0.278752	9.76603e-13	4.38838e-07		cg20434422	Body	UOX	urate oxidase, pseudogene	-0.459493	3.22677e-13	1.44995e-07
	cg22913843	Body	EHBP1L1	EH domain binding protein 1-like 1	0.223054	5.74334e-15	2.58077e-09		cg00860090	Body	ITPKB	inositol-trisphosphate 3-kinase B	-0.295187	3.20109e-30	1.43841e-24		cg01594662	-	-	-	-0.278536	9.20243e-17	4.13512e-11		cg18670236	Body	CHCHD6	coiled-coil-helix-coiled-coil-helix domain containing 6	-0.45949	1.37014e-12	6.15674e-07
	cg24790356	-	-	-	0.223047	2.07847e-12	9.33962e-07		cg02239453	TSS1500	FBXO3	F-box protein 3	-0.29513	1.65215e-25	7.42393e-20		cg04466743	Body	RIN2	Ras and Rab interactor 2	-0.278494	3.23288e-12	1.4527e-06		cg23135546	Body	ASPSCR1	alveolar soft part sarcoma chromosome region, candidate 1	0.459385	7.82391e-13	3.51568e-07
	cg11617964	Body	PRRT1	proline-rich transmembrane protein 1	0.222987	6.80723e-17	3.05883e-11		cg11533712	-	-	-	-0.295126	3.21555e-27	1.44491e-21		cg06621027	Body	CTNNA2	catenin (cadherin-associated protein), alpha 2	-0.278447	8.50184e-13	3.82031e-07		cg07633317	Body	ZNF423	zinc finger protein 423	-0.459298	6.67585e-22	2.9998e-16
	cg19744528	Body	PTPRN2	protein tyrosine phosphatase, receptor type, N polypeptide 2	-0.222932	9.2511e-17	4.15699e-11		cg09080522	TSS1500	PARVG	parvin, gamma	-0.295117	1.03191e-20	4.63688e-15		cg14131273	Body	BARHL1	BarH-like homeobox 1	0.278396	3.81847e-19	1.71583e-13		cg20075700	-	-	-	-0.459062	7.00189e-34	3.14631e-28
	cg00538604	Body	ANO8	anoctamin 8	0.222919	8.24528e-17	3.70503e-11		cg06913958	TSS1500	BCL10	B-cell CLL/lymphoma 10	-0.294859	1.61367e-28	7.25105e-23		cg25450266	Body	GRAMD1A	GRAM domain containing 1A	0.27838	2.82445e-17	1.26917e-11		cg22274117	5'UTR	ATXN1	ataxin 1	-0.458891	9.31955e-14	4.18775e-08
	cg07113802	TSS200	NAT16	N-acetyltransferase 16 (GCN5-related, putative)	0.222918	4.48182e-17	2.01391e-11		cg26700919	5'UTR	LDLRAD4	low density lipoprotein receptor class A domain containing 4	-0.29483	1.83441e-26	8.24295e-21		cg14162906	TSS1500	TMEM222	transmembrane protein 222	-0.278242	2.35104e-14	1.05644e-08		cg06841902	TSS1500	OR3A2	olfactory receptor, family 3, subfamily A, member 2	-0.458753	1.24323e-19	5.58645e-14
	cg25277638	Body	PTPRN2	protein tyrosine phosphatase, receptor type, N polypeptide 2	-0.222843	2.42395e-16	1.0892e-10		cg13995427	Body	AKNA	AT-hook transcription factor	-0.294796	1.59954e-26	7.18753e-21		cg18458509	Body	SLC22A18AS	solute carrier family 22 (organic cation transporter), member 18 antisense	-0.278209	3.96316e-10	0.000178085		cg02722637	3'UTR	KCNA6	potassium channel, voltage gated shaker related subfamily A, member 6	-0.458742	2.89779e-28	1.30212e-22
	cg15123562	-	-	-	0.222814	1.22255e-19	5.49355e-14		cg01815263	Body	EDEM1	ER degradation enhancer, mannosidase alpha-like 1	-0.294696	8.51001e-31	3.82398e-25		cg06862049	Body	LMTK3	lemur tyrosine kinase 3	-0.278207	8.82694e-11	3.96639e-05		cg12761965	-	-	-	-0.458731	9.15806e-16	4.11518e-10
	cg06637330	-	-	-	-0.222787	8.0389e-13	3.61229e-07		cg18184218	Body	KIAA1217	KIAA1217	-0.294689	1.51132e-26	6.79115e-21		cg00297075	-	-	-	0.278192	3.73302e-16	1.67744e-10		cg06276810	-	-	-	-0.458705	2.70844e-21	1.21704e-15
	cg17367077	Body	PTTG1	pituitary tumor-transforming 1	-0.222777	1.29049e-15	5.79885e-10		cg01796223	1stExon	CPA4	carboxypeptidase A4	-0.29465	1.33302e-24	5.98993e-19		cg00204465	TSS200	MYO15B	myosin XVB pseudogene	0.27819	4.56594e-15	2.05171e-09		cg26833652	Body	MYBPC1	myosin binding protein C, slow type	0.458634	4.51553e-26	2.02906e-20
	cg15877520	Body	RNF39	ring finger protein 39	0.222644	1.78427e-12	8.01764e-07		cg26894079	Body	CLMP	CXADR-like membrane protein	-0.294601	4.5251e-22	2.03336e-16		cg03364486	-	-	-	0.278052	2.27362e-11	1.02166e-05		cg02924834	Body	KLHDC4	kelch domain containing 4	0.458611	2.42439e-16	1.0894e-10
	cg24330456	Body	RNF39	ring finger protein 39	0.222627	1.74053e-10	7.82109e-05		cg14394171	-	-	-	-0.29433	9.02137e-25	4.05376e-19		cg21000533	Body	PPM1H	protein phosphatase, Mg2+/Mn2+ dependent, 1H	0.277841	2.04427e-16	9.18594e-11		cg05175762	Body	PTPRN2	protein tyrosine phosphatase, receptor type, N polypeptide 2	-0.458293	3.72955e-23	1.67588e-17
	cg14727987	-	-	-	-0.222603	1.10868e-11	4.98188e-06		cg19778647	Body	BCAT1	branched chain amino-acid transaminase 1, cytosolic	-0.294197	2.11315e-23	9.49545e-18		cg01568492	-	-	-	0.27781	1.41878e-10	6.3753e-05		cg25302646	TSS1500	PRDX6	peroxiredoxin 6	-0.458274	1.15641e-16	5.19636e-11
	cg20834681	1stExon	KCNA5	potassium channel, voltage gated shaker related subfamily A, member 5	0.222598	1.71677e-15	7.71431e-10		cg19580930	-	-	-	-0.294121	1.08566e-19	4.87841e-14		cg09022230	Body	TNRC18	trinucleotide repeat containing 18	0.277799	9.45075e-14	4.24671e-08		cg15958289	Body	DCPS	decapping enzyme, scavenger	-0.458257	2.09481e-14	9.41304e-09
	cg17738861	Body	MTMR12	myotubularin related protein 12	0.222594	4.94899e-11	2.22383e-05		cg20923498	5'UTR	INPP4A	inositol polyphosphate-4-phosphatase, type I, 107kDa	-0.293894	1.65469e-26	7.43538e-21		cg13442606	Body	CARS	cysteinyl-tRNA synthetase	-0.277731	3.94928e-12	1.77461e-06		cg23408253	Body	ANO8	anoctamin 8	0.458242	1.51258e-15	6.79679e-10
	cg06890610	Body	SNX29	sorting nexin 29	0.222584	4.99386e-20	2.244e-14		cg05351785	TSS1500	TGM1	transglutaminase 1	-0.29388	2.25469e-22	1.01315e-16		cg08079908	-	-	-	0.277692	1.09479e-20	4.91945e-15		cg23741006	TSS200	TCN1	transcobalamin I (vitamin B12 binding protein, R binder family)	-0.458241	7.00544e-20	3.1479e-14
	cg08894593	Body	GALNS	galactosamine (N-acetyl)-6-sulfatase	0.222555	1.76166e-10	7.91604e-05		cg15825304	-	-	-	-0.293865	5.13698e-27	2.30831e-21		cg00044466	-	-	-	0.277677	1.35913e-23	6.10725e-18		cg06541760	-	-	-	-0.458193	1.41261e-35	6.34756e-30
	cg07477924	Body	MVP	major vault protein	0.222517	2.58778e-12	1.16282e-06		cg13817046	-	-	-	-0.293853	3.69858e-25	1.66196e-19		cg16025118	Body	RBM19	RNA binding motif protein 19	0.277629	2.82517e-14	1.26949e-08		cg04614483	3'UTR	TGFB1	transforming growth factor, beta 1	0.457953	3.60756e-18	1.62106e-12
	cg26956135	5'UTR	C17orf47	chromosome 17 open reading frame 47	-0.2225	9.53139e-14	4.28294e-08		cg23611697	-	-	-	-0.293825	5.79875e-21	2.60568e-15		cg18463802	-	-	-	0.277437	1.13798e-15	5.1135e-10		cg14173968	-	-	-	-0.457938	6.71193e-18	3.01601e-12
	cg03742137	Body	AGAP1	ArfGAP with GTPase domain, ankyrin repeat and PH domain 1	0.222483	1.90135e-17	8.54372e-12		cg04783450	-	-	-	-0.293728	7.22824e-25	3.24802e-19		cg17266581	Body	MBP	myelin basic protein	0.277419	7.22529e-13	3.24669e-07		cg13221458	Body	SOD2	superoxide dismutase 2, mitochondrial	-0.45789	1.12841e-18	5.07054e-13
	cg07394266	TSS200	TMEM252	transmembrane protein 252	0.222461	9.7513e-14	4.38176e-08		cg16683060	Body	UBAC2	UBA domain containing 2	-0.29362	1.31399e-23	5.90442e-18		cg08326879	-	-	-	-0.277383	1.35805e-14	6.10242e-09		cg27239243	-	-	-	-0.457867	4.54196e-17	2.04093e-11
	cg05237640	-	-	-	0.22246	3.8758e-13	1.74159e-07		cg15358855	Body	PRDM10	PR domain containing 10	-0.293494	1.97484e-24	8.87397e-19		cg12078229	Body	TMEM161A	transmembrane protein 161A	0.277354	1.35287e-23	6.07914e-18		cg25236277	Body	ARHGAP31	Rho GTPase activating protein 31	0.457864	6.50057e-14	2.92104e-08
	cg06516502	-	-	-	0.222438	2.39494e-13	1.07617e-07		cg04071779	5'UTR	NOD1	nucleotide-binding oligomerization domain containing 1	-0.293323	1.87527e-32	8.42657e-27		cg03316101	1stExon	OR52M1	olfactory receptor, family 52, subfamily M, member 1	-0.277332	3.75643e-15	1.68796e-09		cg11760395	-	-	-	-0.457844	8.23079e-19	3.69851e-13
	cg14276286	TSS1500	HSPB2	heat shock 27kDa protein 2	-0.222408	3.59058e-15	1.61343e-09		cg07984515	-	-	-	-0.293304	4.16149e-21	1.86997e-15		cg03272310	-	-	-	-0.277282	1.57182e-11	7.06298e-06		cg04977376	Body	SMYD3	SET and MYND domain containing 3	0.457797	3.47481e-14	1.56141e-08
	cg16217553	TSS1500	IPW	imprinted in Prader-Willi syndrome (non-protein coding)	-0.222333	4.77051e-16	2.14363e-10		cg14796755	Body	SLC16A12	solute carrier family 16, member 12	-0.2933	1.74323e-27	7.8332e-22		cg05620980	-	-	-	0.277269	2.95808e-12	1.32921e-06		cg14115756	TSS1500	GPR21	G protein-coupled receptor 21	0.457766	1.51557e-13	6.81022e-08
	cg26477169	Body	SEC14L1	SEC14-like 1 (S. cerevisiae)	0.222313	6.78029e-13	3.04673e-07		cg07447769	-	-	-	-0.293263	1.72757e-27	7.76284e-22		cg12938320	TSS200	CLDN18	claudin 18	0.277244	1.50174e-09	0.00067481		cg03407747	TSS200	ALOX12	arachidonate 12-lipoxygenase	0.45776	4.33197e-19	1.94658e-13
	cg06103218	3'UTR	POLN	polymerase (DNA directed) nu	0.222297	4.68378e-12	2.10466e-06		cg20943461	5'UTR	TMC8	transmembrane channel-like 8	-0.293074	2.82921e-32	1.27131e-26		cg15084851	Body	AGO4	argonaute RISC catalytic component 4	0.277095	1.04217e-09	0.000468299		cg25533993	Body	ZNF473	zinc finger protein 473	0.457742	9.76991e-12	4.39012e-06
	cg27497928	3'UTR	CLCN1	chloride channel, voltage-sensitive 1	-0.222291	3.32813e-18	1.4955e-12		cg17266282	-	-	-	-0.293052	2.93163e-30	1.31733e-24		cg01293740	Body	CACNG8	calcium channel, voltage-dependent, gamma subunit 8	-0.277086	6.75653e-16	3.03605e-10		cg16763885	Body	NTM	neurotrimin	-0.457641	4.7702e-13	2.1435e-07
	cg03079640	TSS1500	-	-	0.222242	5.20107e-13	2.33711e-07		cg14931884	Body	DIP2C	DIP2 disco-interacting protein 2 homolog C (Drosophila)	-0.293045	2.68029e-22	1.20439e-16		cg25626375	TSS1500	OC90	otoconin 90	-0.277084	4.75148e-15	2.13508e-09		cg07373723	Body	IMMP2L	IMP2 inner mitochondrial membrane peptidase-like (S. cerevisiae)	-0.457579	4.21143e-19	1.89241e-13
	cg14886850	-	-	-	0.222233	1.21768e-08	0.00547168		cg23087108	3'UTR	TTLL10	tubulin tyrosine ligase-like family member 10	-0.292942	3.12635e-19	1.40483e-13		cg22986178	3'UTR	KLC2	kinesin light chain 2	0.277084	5.32671e-19	2.39356e-13		cg05986374	Body	PTPRN2	protein tyrosine phosphatase, receptor type, N polypeptide 2	-0.457572	7.67248e-34	3.44764e-28
	cg08445740	TSS1500	FAM71B	family with sequence similarity 71, member B	-0.222156	5.1134e-15	2.29771e-09		cg11152384	-	-	-	-0.292837	2.82608e-25	1.2699e-19		cg05205239	-	-	-	0.277077	1.12519e-13	5.05605e-08		cg19610615	-	-	-	-0.45751	1.15691e-15	5.1986e-10
	cg17292610	Body	DUSP13	dual specificity phosphatase 13	0.222145	4.86191e-15	2.1847e-09		cg09832443	Body	CREB5	cAMP responsive element binding protein 5	-0.292727	2.16484e-20	9.72774e-15		cg25100880	1stExon	OR52E8	olfactory receptor, family 52, subfamily E, member 8	-0.277038	1.05802e-12	4.75421e-07		cg15887927	-	-	-	-0.457464	1.74886e-13	7.85852e-08
	cg01683883	TSS1500	CMTM2	CKLF-like MARVEL transmembrane domain containing 2	0.222142	5.94481e-14	2.67131e-08		cg12620005	Body	TTC39A	tetratricopeptide repeat domain 39A	-0.292702	3.22826e-28	1.45062e-22		cg24459409	Body	CCDC61	coiled-coil domain containing 61	0.27703	4.21922e-20	1.89591e-14		cg11895835	Body	NREP	neuronal regeneration related protein	0.457429	1.03884e-21	4.66802e-16
	cg05872255	-	-	-	0.222138	4.387e-15	1.9713e-09		cg05526364	Body	IFT122	intraflagellar transport 122	-0.292521	1.01313e-21	4.5525e-16		cg08850243	5'UTR	TRIM26	tripartite motif containing 26	0.276993	6.15744e-14	2.76685e-08		cg05598678	TSS200	TMEM71	transmembrane protein 71	-0.457402	1.36295e-19	6.12441e-14
	cg12414070	Body	FBXO21	F-box protein 21	0.222125	1.5533e-15	6.97978e-10		cg19984911	1stExon	SYNPO	synaptopodin	-0.2923	8.685e-20	3.90261e-14		cg22228988	Body	-	-	-0.276852	8.15293e-17	3.66353e-11		cg05963604	Body	APPL1	adaptor protein, phosphotyrosine interaction, PH domain and leucine zipper containing 1	-0.4573	1.18801e-15	5.33836e-10
	cg26034629	TSS1500	ACR	acrosin	-0.222018	1.74861e-14	7.85738e-09		cg01695994	-	-	-	-0.292257	2.63313e-24	1.1832e-18		cg14954143	-	-	-	-0.2768	1.21372e-13	5.45387e-08		cg14375499	TSS200	ALOX12	arachidonate 12-lipoxygenase	0.457295	8.94404e-18	4.01901e-12
	cg27315958	Body	MTMR7	myotubularin related protein 7	0.221943	6.43082e-14	2.8897e-08		cg25786273	Body	MBP	myelin basic protein	-0.292153	3.73798e-25	1.67967e-19		cg00416386	-	-	-	0.276732	7.49609e-12	3.36837e-06		cg10793646	-	-	-	0.457276	1.49628e-14	6.72353e-09
	cg06357999	-	-	-	-0.221912	1.58528e-25	7.12347e-20		cg18405544	-	-	-	-0.292125	2.2548e-27	1.0132e-21		cg01582066	-	-	-	-0.276712	4.21656e-10	0.000189472		cg10237148	-	-	-	-0.457206	1.73099e-28	7.77822e-23
	cg00094898	-	-	-	0.22185	1.56794e-15	7.04555e-10		cg14408823	-	-	-	-0.292067	4.96456e-21	2.23083e-15		cg17119521	TSS200	LIN28B	lin-28 homolog B (C. elegans)	0.276642	3.4863e-18	1.56657e-12		cg02566391	Body	IL12RB2	interleukin 12 receptor, beta 2	-0.457205	2.39876e-15	1.07788e-09
	cg10030843	-	-	-	0.221811	1.90707e-15	8.56942e-10		cg13309012	Body	MIR155HG	MIR155 host gene	-0.292014	3.99002e-21	1.79292e-15		cg16048915	Body	TMEM132D	transmembrane protein 132D	-0.276599	3.48005e-14	1.56377e-08		cg14260709	Body	PTPRN2	protein tyrosine phosphatase, receptor type, N polypeptide 2	-0.457144	1.92564e-35	8.65287e-30
	cg26075259	Body	PTPRN2	protein tyrosine phosphatase, receptor type, N polypeptide 2	0.2218	5.84671e-12	2.62722e-06		cg13393408	Body	GPR107	G protein-coupled receptor 107	0.291977	2.43842e-17	1.09571e-11		cg27587063	Body	CFAP74	cilia and flagella associated protein 74	-0.276587	2.05961e-19	9.2549e-14		cg05643964	Body	LIME1	Lck interacting transmembrane adaptor 1	0.457136	1.70336e-28	7.65408e-23
	cg15380890	TSS200	BNIPL	BCL2/adenovirus E1B 19kD interacting protein like	0.221762	2.74989e-13	1.23566e-07		cg17178175	Body	NFE2L2	nuclear factor, erythroid 2-like 2	-0.291956	3.44766e-21	1.54921e-15		cg00658440	-	-	-	0.27657	3.38578e-17	1.5214e-11		cg12017745	Body	EHBP1L1	EH domain binding protein 1-like 1	0.457107	1.26974e-22	5.70557e-17
	cg06340382	-	-	-	-0.221724	7.34771e-20	3.3017e-14		cg08508431	-	-	-	-0.291848	1.72922e-22	7.77028e-17		cg22068093	-	-	-	0.27657	2.08985e-13	9.39074e-08		cg10221596	TSS200	ALS2CR12	amyotrophic lateral sclerosis 2 (juvenile) chromosome region, candidate 12	0.457093	4.88925e-16	2.19699e-10
	cg26807961	-	-	-	0.221669	1.3696e-15	6.15431e-10		cg09262732	5'UTR	GIGYF1	GRB10 interacting GYF protein 1	-0.291836	2.25405e-24	1.01286e-18		cg18303397	Body	IFT122	intraflagellar transport 122	-0.27655	1.08853e-16	4.89132e-11		cg23378546	-	-	-	-0.45706	3.94337e-13	1.77196e-07
	cg14237189	Body	VAV2	vav 2 guanine nucleotide exchange factor	0.221652	2.15074e-11	9.66439e-06		cg13956700	Body	MYO18A	myosin XVIIIA	-0.291749	2.18637e-26	9.82449e-21		cg03928961	5'UTR	PIGZ	phosphatidylinositol glycan anchor biosynthesis, class Z	0.276437	1.06978e-11	4.80706e-06		cg19319037	Body	TTF2	transcription termination factor, RNA polymerase II	-0.457052	7.98304e-15	3.58719e-09
	cg11775521	TSS200	KCNE3	potassium channel, voltage gated subfamily E regulatory beta subunit 3	0.221584	4.20929e-16	1.89145e-10		cg08390209	Body	CDKN2B-AS1	CDKN2B antisense RNA 1	0.2915	3.77369e-24	1.69571e-18		cg00004996	TSS1500	MTMR7	myotubularin related protein 7	0.276339	3.10037e-17	1.39315e-11		cg11701372	Body	DSCAM	Down syndrome cell adhesion molecule	-0.457025	1.07003e-27	4.80821e-22
	cg07166409	5'UTR	SEMA4C	sema domain, immunoglobulin domain (Ig), transmembrane domain (TM) and short cytoplasmic domain, (semaphorin) 4C	0.221562	7.49432e-13	3.36758e-07		cg02433979	-	-	-	-0.291492	8.23154e-25	3.69885e-19		cg00449384	Body	SH2D3C	SH2 domain containing 3C	-0.276292	2.39659e-14	1.07691e-08		cg15681239	TSS1500	DLEC1	deleted in lung and esophageal cancer 1	-0.456975	1.67161e-14	7.51141e-09
	cg22878627	Body	MECOM	MDS1 and EVI1 complex locus	-0.22152	1.27804e-11	5.7429e-06		cg15840891	-	-	-	-0.291459	5.63208e-22	2.53078e-16		cg15296664	-	-	-	0.276286	4.82572e-14	2.16844e-08		cg19508622	Body	PVT1	Pvt1 oncogene (non-protein coding)	0.456927	1.81129e-14	8.13905e-09
	cg02911270	Body	AGO2	argonaute RISC catalytic component 2	0.221514	7.76593e-15	3.48963e-09		cg10765992	Body	TTC23	tetratricopeptide repeat domain 23	0.291429	3.74973e-24	1.68494e-18		cg06376715	Body	TP73	tumor protein p73	0.276241	2.64891e-16	1.19029e-10		cg10234693	-	-	-	-0.456922	5.79137e-14	2.60236e-08
	cg11898431	-	-	-	0.221507	2.60195e-18	1.16919e-12		cg16845126	Body	RAMP1	receptor (G protein-coupled) activity modifying protein 1	-0.29136	6.92856e-31	3.11335e-25		cg22466678	-	-	-	0.276135	3.77969e-14	1.69841e-08		cg27380758	TSS1500	SORBS3	sorbin and SH3 domain containing 3	0.456892	9.7545e-18	4.38319e-12
	cg27281093	TSS1500	USP18	ubiquitin specific peptidase 18	0.221505	3.24671e-14	1.45891e-08		cg01243823	Body	NOD2	nucleotide-binding oligomerization domain containing 2	-0.291323	2.86204e-30	1.28606e-24		cg20456258	Body	DGKQ	diacylglycerol kinase, theta 110kDa	0.276115	6.92904e-14	3.11357e-08		cg06339573	Body	PTPRN2	protein tyrosine phosphatase, receptor type, N polypeptide 2	-0.456873	3.08769e-31	1.38746e-25
	cg22457769	-	-	-	0.221461	2.93364e-12	1.31824e-06		cg16251016	-	-	-	-0.291178	3.74551e-25	1.68305e-19		cg25598488	-	-	-	-0.275996	1.15303e-21	5.18113e-16		cg04290826	Body	PTPRN2	protein tyrosine phosphatase, receptor type, N polypeptide 2	-0.456821	2.76904e-25	1.24427e-19
	cg10932018	-	-	-	0.221454	3.28543e-12	1.47631e-06		cg08521995	Body	ANK1	ankyrin 1, erythrocytic	-0.291133	3.88931e-31	1.74767e-25		cg16658473	Body	SHISA9	shisa family member 9	-0.275988	6.82525e-17	3.06693e-11		cg26430305	TSS200	C4BPA	complement component 4 binding protein, alpha	-0.456745	2.41363e-24	1.08457e-18
	cg03707945	-	-	-	-0.221442	1.3708e-13	6.15971e-08		cg01400040	Body	RORA	RAR-related orphan receptor A	-0.29092	6.87147e-23	3.0877e-17		cg25566714	Body	MUM1	melanoma associated antigen (mutated) 1	0.275975	5.84537e-10	0.000262662		cg12363726	Body	BAIAP2	BAI1-associated protein 2	0.456722	7.67144e-12	3.44717e-06
	cg23196081	1stExon	TSGA10IP	testis specific, 10 interacting protein	0.221421	1.05606e-15	4.74541e-10		cg01514272	Body	ACTN3	actinin, alpha 3 (gene/pseudogene)	-0.290863	1.74151e-21	7.82548e-16		cg02413187	TSS200	MUM1	melanoma associated antigen (mutated) 1	0.275944	5.6557e-08	0.025414		cg05951296	-	-	-	-0.456608	2.68686e-24	1.20734e-18
	cg02586212	1stExon	RGS1	regulator of G-protein signaling 1	0.221419	9.29359e-14	4.17608e-08		cg22129276	5'UTR	DHRS9	dehydrogenase/reductase (SDR family) member 9	-0.290537	3.42644e-29	1.53967e-23		cg08913410	-	-	-	-0.275907	3.79214e-17	1.704e-11		cg11838152	Body	ITGBL1	integrin, beta-like 1 (with EGF-like repeat domains)	-0.456602	1.19772e-15	5.38198e-10
	cg18091083	Body	RPTOR	regulatory associated protein of MTOR, complex 1	0.221394	8.20712e-18	3.68788e-12		cg06639923	Body	FBXL18	F-box and leucine-rich repeat protein 18	-0.290525	1.21001e-25	5.43717e-20		cg24257776	TSS1500	-	-	0.275901	2.40608e-17	1.08117e-11		cg04479757	TSS200	MIR548J	microRNA 548j	0.456594	3.58261e-12	1.60985e-06
	cg25827022	Body	TNK1	tyrosine kinase, non-receptor, 1	0.221362	4.44168e-11	1.99587e-05		cg17740822	Body	DUSP6	dual specificity phosphatase 6	-0.290357	8.74354e-24	3.92892e-18		cg10959198	TSS1500	RGMA	repulsive guidance molecule family member a	0.275867	2.06465e-16	9.27753e-11		cg20159095	Body	PTPRN2	protein tyrosine phosphatase, receptor type, N polypeptide 2	-0.456457	1.14481e-22	5.14422e-17
	cg03705366	-	-	-	-0.22136	1.86722e-12	8.39037e-07		cg09975397	-	-	-	-0.290258	2.74271e-22	1.23244e-16		cg11320438	Body	SIGLEC11	sialic acid binding Ig-like lectin 11	0.275865	4.43685e-14	1.9937e-08		cg15095917	TSS200	CD68	CD68 molecule	-0.456387	2.56309e-14	1.15173e-08
	cg19267253	-	-	-	-0.221339	8.55776e-14	3.84544e-08		cg20611272	-	-	-	-0.290205	2.43438e-25	1.09389e-19		cg20379593	-	-	-	-0.275857	2.98757e-13	1.34247e-07		cg05581878	-	-	-	-0.45636	2.74521e-20	1.23356e-14
	cg05792650	-	-	-	0.221296	6.24167e-14	2.8047e-08		cg04552921	-	-	-	-0.290149	1.88849e-24	8.48595e-19		cg19414122	-	-	-	0.275808	1.53585e-10	6.90136e-05		cg09196959	TSS200	TRIM40	tripartite motif containing 40	-0.456332	5.49428e-15	2.46886e-09
	cg06471596	Body	CUX1	cut-like homeobox 1	0.221271	1.49546e-10	6.71987e-05		cg17812664	-	-	-	-0.289905	9.93382e-25	4.46377e-19		cg03507241	TSS1500	TUBB6	tubulin, beta 6 class V	0.275771	5.02679e-15	2.25879e-09		cg05489054	-	-	-	-0.456321	2.90868e-26	1.30702e-20
	cg09222982	-	-	-	-0.221239	4.87995e-15	2.19281e-09		cg13286116	5'UTR	ARNTL	aryl hydrocarbon receptor nuclear translocator-like	-0.289878	2.74233e-24	1.23227e-18		cg17153045	-	-	-	0.275768	2.13886e-15	9.61097e-10		cg22553301	Body	ZFR2	zinc finger RNA binding protein 2	-0.456302	2.25452e-19	1.01307e-13
	cg17835678	Body	HLA-L	major histocompatibility complex, class I, L (pseudogene)	0.221202	5.4584e-19	2.45274e-13		cg26185061	-	-	-	-0.289865	4.58823e-33	2.06172e-27		cg14758757	Body	SLC38A10	solute carrier family 38, member 10	0.275768	3.71446e-15	1.6691e-09		cg25576789	Body	PTPRN2	protein tyrosine phosphatase, receptor type, N polypeptide 2	-0.456225	1.84819e-20	8.30485e-15
	cg03593471	-	-	-	0.221199	5.07111e-14	2.27871e-08		cg10234511	5'UTR	CASZ1	castor zinc finger 1	0.289793	9.71053e-26	4.36344e-20		cg26268277	TSS1500	PNMA2	paraneoplastic Ma antigen 2	0.275697	3.86934e-22	1.73869e-16		cg13014558	TSS200	CD6	CD6 molecule	-0.456154	4.93975e-15	2.21968e-09
	cg19851563	5'UTR	GNG7	guanine nucleotide binding protein (G protein), gamma 7	0.221186	1.4658e-12	6.58658e-07		cg07552374	Body	APBB1	amyloid beta (A4) precursor protein-binding, family B, member 1 (Fe65)	-0.289759	1.23009e-22	5.52742e-17		cg05486035	-	-	-	0.27568	7.2348e-12	3.25097e-06		cg21586453	5'UTR	NADK2	NAD kinase 2, mitochondrial	0.456112	6.9382e-16	3.11769e-10
	cg20811788	Body	PLXNB2	plexin B2	0.221132	4.0169e-19	1.805e-13		cg19726712	Body	LAPTM4B	lysosomal protein transmembrane 4 beta	-0.289584	6.94174e-22	3.11928e-16		cg10949576	TSS200	PPP1R32	protein phosphatase 1, regulatory subunit 32	0.275614	5.48146e-22	2.4631e-16		cg04450037	Body	TXNDC11	thioredoxin domain containing 11	0.456101	1.33363e-13	5.99267e-08
	cg04457069	-	-	-	0.221106	3.96522e-16	1.78177e-10		cg04039799	Body	NAV2	neuron navigator 2	-0.28953	7.78607e-22	3.49868e-16		cg19323951	Body	SLC22A20	solute carrier family 22, member 20	0.27554	3.32781e-14	1.49535e-08		cg23837191	-	-	-	-0.456091	2.52e-13	1.13237e-07
	cg09546802	TSS1500	PRELID2	PRELI domain containing 2	0.221065	1.8246e-13	8.19884e-08		cg03887721	-	-	-	-0.289522	8.45996e-24	3.80149e-18		cg13752933	Body	DAPK1	death-associated protein kinase 1	0.275537	1.24472e-11	5.59318e-06		cg09803959	Body	RPTOR	regulatory associated protein of MTOR, complex 1	-0.456067	1.05034e-14	4.71971e-09
	cg01050965	Body	PHYKPL	5-phosphohydroxy-L-lysine phospho-lyase	0.22101	4.04021e-18	1.81547e-12		cg21049397	-	-	-	-0.289501	7.20361e-21	3.23695e-15		cg03812323	-	-	-	0.275403	2.13131e-15	9.57705e-10		cg14459668	TSS200	C10orf11	chromosome 10 open reading frame 11	0.45602	8.69488e-15	3.90705e-09
	cg04841245	Body	HDAC4	histone deacetylase 4	0.221006	3.14507e-16	1.41324e-10		cg23233650	-	-	-	-0.289475	1.4758e-22	6.6315e-17		cg03603888	3'UTR	SERTM1	serine-rich and transmembrane domain containing 1	0.275368	2.84367e-22	1.27781e-16		cg05218696	TSS1500	SNORD113-4	small nucleolar RNA, C/D box 113-4	-0.455998	6.14701e-29	2.76217e-23
	cg00883218	-	-	-	0.220974	1.4894e-14	6.69262e-09		cg23135546	Body	ASPSCR1	alveolar soft part sarcoma chromosome region, candidate 1	0.289382	9.18506e-25	4.12731e-19		cg11783356	3'UTR	WFDC10B	WAP four-disulfide core domain 10B	-0.275349	8.39711e-16	3.77325e-10		cg02647835	Body	ASPSCR1	alveolar soft part sarcoma chromosome region, candidate 1	0.455922	1.07225e-18	4.81817e-13
	cg26551026	Body	CABLES1	Cdk5 and Abl enzyme substrate 1	0.220967	2.18252e-15	9.80717e-10		cg06769820	-	-	-	-0.289335	3.12962e-24	1.4063e-18		cg22243039	TSS1500	G6PC3	glucose 6 phosphatase, catalytic, 3	0.275293	3.36223e-20	1.51082e-14		cg19802477	TSS200	LILRA4	leukocyte immunoglobulin-like receptor, subfamily A (with TM domain), member 4	-0.455922	2.32943e-24	1.04673e-18
	cg20784768	Body	SLC35F3	solute carrier family 35, member F3	0.22095	3.83166e-19	1.72176e-13		cg21536783	3'UTR	TACSTD2	tumor-associated calcium signal transducer 2	-0.289238	3.26154e-20	1.46558e-14		cg11898646	Body	EBF1	early B-cell factor 1	0.275278	5.64872e-20	2.53826e-14		cg05638493	1stExon	SLC25A2	solute carrier family 25 (mitochondrial carrier; ornithine transporter) member 2	0.455883	1.66552e-22	7.48402e-17
	cg09761846	Body	P2RX3	purinergic receptor P2X, ligand gated ion channel, 3	0.220921	7.02449e-20	3.15646e-14		cg13532463	Body	GABBR2	gamma-aminobutyric acid (GABA) B receptor, 2	0.289205	1.63625e-25	7.35249e-20		cg06793849	Body	TENM2	teneurin transmembrane protein 2	0.275254	4.31445e-10	0.00019387		cg03784113	-	-	-	-0.455808	5.77572e-25	2.59533e-19
	cg20171297	1stExon	MYF6	myogenic factor 6 (herculin)	0.220871	1.68911e-12	7.59002e-07		cg05088820	Body	ASAP2	ArfGAP with SH3 domain, ankyrin repeat and PH domain 2	-0.289154	1.17374e-22	5.27423e-17		cg01224657	Body	TRPM2	transient receptor potential cation channel, subfamily M, member 2	-0.275245	1.33753e-15	6.01022e-10		cg17406248	Body	C9orf3	chromosome 9 open reading frame 3	0.455752	3.32169e-17	1.4926e-11
	cg16575322	TSS1500	PEBP4	phosphatidylethanolamine-binding protein 4	0.220859	4.00254e-14	1.79855e-08		cg21363050	Body	PDGFRA	platelet-derived growth factor receptor, alpha polypeptide	-0.289096	7.75568e-21	3.48502e-15		cg09856068	Body	FGF18	fibroblast growth factor 18	0.275213	1.06734e-11	4.7961e-06		cg07285237	-	-	-	-0.455728	9.66117e-17	4.34126e-11
	cg11598403	Body	MBP	myelin basic protein	0.220847	7.06501e-12	3.17467e-06		cg02145866	Body	MIR548G	microRNA 548g	-0.288998	2.07105e-21	9.30628e-16		cg23864752	-	-	-	0.275184	1.59132e-12	7.15062e-07		cg23592421	-	-	-	-0.455665	9.98295e-13	4.48585e-07
	cg13522114	Body	MLLT1	myeloid/lymphoid or mixed-lineage leukemia (trithorax homolog, Drosophila); translocated to, 1	0.220837	3.29589e-17	1.48101e-11		cg06475541	-	-	-	-0.288784	9.36082e-27	4.20629e-21		cg00083833	Body	NKD1	naked cuticle homolog 1 (Drosophila)	0.275109	4.86688e-20	2.18694e-14		cg02893429	Body	CYP1B1-AS1	CYP1B1 antisense RNA 1	-0.455647	6.71884e-21	3.01912e-15
	cg02013841	-	-	-	0.220824	3.49492e-08	0.0157044		cg21812277	5'UTR	PARP4	poly (ADP-ribose) polymerase family, member 4	-0.288606	3.26732e-24	1.46817e-18		cg12212591	Body	MLXIPL	MLX interacting protein-like	0.2751	1.35031e-13	6.06763e-08		cg03579904	TSS200	-	-	0.455619	3.98995e-18	1.79289e-12
	cg02304033	TSS1500	NPS	neuropeptide S	-0.220797	5.15275e-17	2.31539e-11		cg10819050	Body	TRPM8	transient receptor potential cation channel, subfamily M, member 8	-0.288531	3.57592e-25	1.60684e-19		cg07429038	1stExon	ATP6V0A4	ATPase, H+ transporting, lysosomal V0 subunit a4	0.275093	3.52436e-16	1.58368e-10		cg25252197	Body	RBM20	RNA binding motif protein 20	0.455564	1.34142e-11	6.02766e-06
	cg14757311	Body	LMF1	lipase maturation factor 1	0.22075	1.49308e-14	6.70918e-09		cg09542154	-	-	-	-0.288494	6.58836e-24	2.96049e-18		cg06793867	Body	EVI5L	ecotropic viral integration site 5-like	0.275079	2.38722e-19	1.0727e-13		cg12304520	Body	PCDHGA4	protocadherin gamma subfamily A, 4	0.455557	1.41834e-22	6.37334e-17
	cg18373623	Body	FBXL7	F-box and leucine-rich repeat protein 7	-0.220647	5.73199e-14	2.57568e-08		cg26954174	TSS1500	NOD2	nucleotide-binding oligomerization domain containing 2	-0.288381	9.24668e-24	4.15501e-18		cg05324273	-	-	-	0.275076	5.20873e-15	2.34055e-09		cg08454015	-	-	-	-0.455438	7.02698e-19	3.15758e-13
	cg09002919	-	-	-	0.220587	3.50554e-14	1.57522e-08		cg06827256	-	-	-	-0.288358	3.91374e-29	1.75864e-23		cg02695628	Body	MROH1	maestro heat-like repeat family member 1	0.275037	5.94523e-11	2.67149e-05		cg01025302	-	-	-	-0.455405	4.53644e-26	2.03845e-20
	cg19651757	-	-	-	0.220573	9.78159e-11	4.39537e-05		cg11628739	Body	MRC2	mannose receptor, C type 2	-0.288261	7.429e-33	3.33823e-27		cg02071463	5'UTR	SNAP25	synaptosomal-associated protein, 25kDa	-0.274974	2.18189e-16	9.80435e-11		cg09262100	Body	CDC42BPB	CDC42 binding protein kinase beta (DMPK-like)	0.455399	1.88277e-14	8.46025e-09
	cg05082708	-	-	-	0.220542	2.07672e-15	9.33177e-10		cg22720761	-	-	-	-0.288231	1.25521e-23	5.64031e-18		cg27411712	-	-	-	0.274919	1.92579e-09	0.000865356		cg00175487	TSS1500	MIR380	microRNA 380	-0.455209	2.70582e-21	1.21586e-15
	cg07455790	-	-	-	0.220463	2.60447e-13	1.17032e-07		cg01930947	Body	C1orf111	chromosome 1 open reading frame 111	-0.288221	1.9775e-19	8.88594e-14		cg01180552	-	-	-	0.274842	5.79997e-12	2.60622e-06		cg10276834	5'UTR	CHRM2	cholinergic receptor, muscarinic 2	-0.455193	4.70162e-17	2.11268e-11
	cg08201311	1stExon	OBSL1	obscurin-like 1	0.22044	1.46132e-18	6.56646e-13		cg10075819	5'UTR	LIMS1	LIM and senescent cell antigen-like domains 1	-0.28805	1.05554e-25	4.74308e-20		cg14514991	TSS1500	OR6N1	olfactory receptor, family 6, subfamily N, member 1	-0.274824	2.66925e-15	1.19943e-09		cg14464551	-	-	-	-0.455176	8.29348e-27	3.72668e-21
	cg18899220	-	-	-	0.220341	2.80892e-14	1.26219e-08		cg21175685	5'UTR	COL8A1	collagen, type VIII, alpha 1	-0.287994	1.88384e-24	8.46507e-19		cg07570470	-	-	-	0.274803	7.10417e-14	3.19227e-08		cg05054531	-	-	-	-0.455037	4.74654e-24	2.13286e-18
	cg02589501	TSS1500	USP46	ubiquitin specific peptidase 46	0.220331	1.15448e-09	0.000518768		cg08424423	1stExon	CDSN	corneodesmosin	-0.287861	8.47761e-21	3.80942e-15		cg04566159	TSS1500	ACP5	acid phosphatase 5, tartrate resistant	0.274752	7.63737e-21	3.43186e-15		cg04050941	5'UTR	DLGAP2	discs, large (Drosophila) homolog-associated protein 2	-0.45501	1.21899e-21	5.47756e-16
	cg20435535	-	-	-	0.220291	1.32416e-13	5.95015e-08		cg21399203	-	-	-	-0.287638	4.65542e-29	2.09192e-23		cg15821319	TSS200	PPP1R16B	protein phosphatase 1, regulatory subunit 16B	0.274611	6.85244e-21	3.07915e-15		cg02819992	-	-	-	-0.45499	3.27733e-22	1.47267e-16
	cg23596567	TSS1500	ZNF18	zinc finger protein 18	0.220264	3.62451e-16	1.62868e-10		cg19774788	Body	POC1A	POC1 centriolar protein A	-0.287635	5.44316e-22	2.44589e-16		cg08610426	5'UTR	IZUMO1	izumo sperm-egg fusion 1	0.274543	2.9241e-16	1.31395e-10		cg26302986	-	-	-	0.454975	1.51676e-15	6.81559e-10
	cg21230400	Body	PALM2	paralemmin 2	-0.220253	2.30829e-14	1.03723e-08		cg04519775	-	-	-	-0.287606	5.80776e-20	2.60972e-14		cg19023977	Body	ELL2	elongation factor, RNA polymerase II, 2	0.274492	1.26387e-13	5.67922e-08		cg03850986	Body	ABLIM1	actin binding LIM protein 1	-0.454834	1.17233e-18	5.26787e-13
	cg07822928	Body	HCN2	hyperpolarization activated cyclic nucleotide gated potassium channel 2	0.220238	2.23847e-18	1.00586e-12		cg27105123	-	-	-	-0.28759	6.75858e-25	3.03697e-19		cg26166935	Body	PHLPP1	PH domain and leucine rich repeat protein phosphatase 1	0.274475	4.46929e-14	2.00828e-08		cg01076495	1stExon	ECM1	extracellular matrix protein 1	-0.454828	3.60813e-16	1.62131e-10
	cg08722103	Body	P2RX2	purinergic receptor P2X, ligand gated ion channel, 2	0.220223	3.0014e-17	1.34868e-11		cg21308365	-	-	-	-0.287535	1.02746e-26	4.61689e-21		cg12042187	-	-	-	-0.274472	1.22983e-14	5.52627e-09		cg14275445	Body	INPP5A	inositol polyphosphate-5-phosphatase, 40kDa	0.454822	9.21449e-14	4.14054e-08
	cg11253913	Body	CALD1	caldesmon 1	0.220102	2.29329e-11	1.03049e-05		cg22033823	Body	MYO5A	myosin VA (heavy chain 12, myoxin)	-0.287449	1.7226e-17	7.74052e-12		cg12667595	-	-	-	0.274452	5.06978e-14	2.27811e-08		cg03063658	Body	SH3RF3	SH3 domain containing ring finger 3	-0.454764	8.96212e-14	4.02714e-08
	cg01331772	-	-	-	0.220085	2.07937e-12	9.34365e-07		cg19064302	Body	PRDM1	PR domain containing 1, with ZNF domain	-0.287291	6.03971e-28	2.71395e-22		cg03366285	5'UTR	FSD2	fibronectin type III and SPRY domain containing 2	-0.27445	4.47485e-15	2.01078e-09		cg03821121	5'UTR	MICAL2	microtubule associated monooxygenase, calponin and LIM domain containing 2	-0.45475	1.89032e-17	8.49416e-12
	cg03041650	Body	ROR1	receptor tyrosine kinase-like orphan receptor 1	0.219982	2.27203e-11	1.02094e-05		cg00316800	-	-	-	-0.287182	7.81184e-25	3.51026e-19		cg03004330	Body	FRMD4A	FERM domain containing 4A	0.274405	1.38955e-12	6.24397e-07		cg02439266	5'UTR	HOXA3	homeobox A3	0.454719	1.03238e-14	4.63903e-09
	cg06358131	Body	PIP5K1C	phosphatidylinositol-4-phosphate 5-kinase, type I, gamma	0.219961	3.39627e-15	1.52612e-09		cg20157095	5'UTR	ALDH3B1	aldehyde dehydrogenase 3 family, member B1	-0.287032	8.27149e-27	3.7168e-21		cg02264895	Body	ITGAX	integrin, alpha X (complement component 3 receptor 4 subunit)	-0.274351	5.69239e-12	2.55788e-06		cg27268352	-	-	-	-0.454633	3.96552e-15	1.78191e-09
	cg00223767	Body	UVRAG	UV radiation resistance associated	0.21988	1.54806e-11	6.95621e-06		cg22626683	-	-	-	-0.287015	3.85672e-24	1.73302e-18		cg26113809	-	-	-	0.274289	1.55071e-14	6.96815e-09		cg22870661	Body	IL17RD	interleukin 17 receptor D	0.454625	1.05038e-17	4.71989e-12
	cg27419075	Body	PDE2A	phosphodiesterase 2A, cGMP-stimulated	0.219829	3.96825e-15	1.78314e-09		cg27657537	Body	MED15	mediator complex subunit 15	-0.286894	3.70011e-26	1.66265e-20		cg25903143	-	-	-	0.274246	2.86749e-13	1.28851e-07		cg16320419	3'UTR	BHLHE40	basic helix-loop-helix family, member e40	-0.454575	8.02305e-22	3.60517e-16
	cg12180253	Body	NFIC	nuclear factor I/C (CCAAT-binding transcription factor)	0.219784	2.75893e-20	1.23973e-14		cg05755408	Body	TRIM35	tripartite motif containing 35	-0.286886	1.28573e-24	5.77746e-19		cg26157579	Body	PLEKHO2	pleckstrin homology domain containing, family O member 2	0.274242	3.14435e-16	1.41292e-10		cg12547839	Body	UBE2O	ubiquitin-conjugating enzyme E2O	0.454556	1.066e-15	4.7901e-10
	cg19980575	Body	TRIM26	tripartite motif containing 26	0.219759	1.63719e-18	7.35672e-13		cg10892950	Body	ANO6	anoctamin 6	-0.286847	8.23122e-20	3.69871e-14		cg01683883	TSS1500	CMTM2	CKLF-like MARVEL transmembrane domain containing 2	0.274235	1.73138e-15	7.77996e-10		cg08123339	-	-	-	-0.454505	7.35301e-17	3.30408e-11
	cg04165337	-	-	-	-0.219756	5.99892e-08	0.0269562		cg21055554	5'UTR	IQCD	IQ motif containing D	-0.286834	9.28953e-26	4.17426e-20		cg20141578	5'UTR	BCL2L14	BCL2-like 14 (apoptosis facilitator)	0.274168	1.89114e-10	8.49787e-05		cg23684410	Body	SIK3	SIK family kinase 3	-0.454474	1.71513e-14	7.70694e-09
	cg24574963	-	-	-	0.219664	8.06454e-12	3.62381e-06		cg04541146	-	-	-	-0.286828	1.82066e-17	8.18117e-12		cg17711567	TSS1500	LYPD5	LY6/PLAUR domain containing 5	0.274147	8.12876e-18	3.65267e-12		cg07493197	-	-	-	-0.454435	6.32117e-23	2.84043e-17
	cg10920224	Body	TRAF3	TNF receptor-associated factor 3	0.219581	3.47555e-17	1.56174e-11		cg00036732	3'UTR	LZTS2	leucine zipper, putative tumor suppressor 2	-0.286824	1.73774e-25	7.80855e-20		cg19550034	-	-	-	-0.27407	5.04289e-13	2.26603e-07		cg22786667	-	-	-	-0.454432	2.76361e-17	1.24183e-11
	cg12158535	Body	PACS2	phosphofurin acidic cluster sorting protein 2	0.219566	3.56351e-18	1.60127e-12		cg27093944	-	-	-	-0.286762	5.24662e-17	2.35757e-11		cg18783429	-	-	-	-0.274065	3.79842e-08	0.0170682		cg13185005	-	-	-	-0.454413	7.31866e-14	3.28865e-08
	cg27181496	-	-	-	0.219532	6.09476e-16	2.73869e-10		cg06793849	Body	TENM2	teneurin transmembrane protein 2	0.286732	1.74878e-24	7.85814e-19		cg12298268	Body	RBP1	retinol binding protein 1, cellular	0.274064	3.40914e-12	1.5319e-06		cg10440877	-	-	-	-0.454359	3.33518e-22	1.49867e-16
	cg20170989	TSS1500	POM121L12	POM121 transmembrane nucleoporin-like 12	-0.219482	2.06431e-13	9.27598e-08		cg01349034	-	-	-	-0.286701	1.66369e-19	7.47582e-14		cg24086040	Body	ANKMY1	ankyrin repeat and MYND domain containing 1	0.274049	4.36846e-12	1.96297e-06		cg06896909	TSS1500	TMEM196	transmembrane protein 196	0.454341	1.8427e-22	8.28021e-17
	cg10499832	Body	-	-	-0.21948	4.7118e-10	0.000211725		cg03547181	TSS200	ADORA1	adenosine A1 receptor	-0.286663	3.45822e-30	1.55396e-24		cg13331354	Body	SSBP4	single stranded DNA binding protein 4	0.274044	1.98236e-14	8.90775e-09		cg13329912	-	-	-	-0.454292	3.87117e-14	1.73951e-08
	cg07740110	Body	TRPV3	transient receptor potential cation channel, subfamily V, member 3	0.219467	4.52668e-14	2.03407e-08		cg03342032	Body	GPC6	glypican 6	-0.286662	3.45315e-19	1.55168e-13		cg01335367	Body	-	-	0.27403	7.4941e-16	3.36748e-10		cg05098381	5'UTR	FOXP1	forkhead box P1	0.454245	3.47499e-13	1.56149e-07
	cg06448705	5'UTR	TRPC7	transient receptor potential cation channel, subfamily C, member 7	0.21943	1.06743e-20	4.79649e-15		cg17253981	-	-	-	-0.286516	3.65504e-19	1.6424e-13		cg07561894	Body	SSBP4	single stranded DNA binding protein 4	0.274002	3.19885e-17	1.43741e-11		cg02047051	5'UTR	TMEM40	transmembrane protein 40	-0.454174	2.09939e-14	9.43361e-09
	cg08532862	-	-	-	0.219365	1.00523e-10	4.51703e-05		cg04120520	3'UTR	GSE1	Gse1 coiled-coil protein	-0.286504	5.947e-16	2.67229e-10		cg18547371	Body	SSBP4	single stranded DNA binding protein 4	0.273978	2.71496e-16	1.21997e-10		cg08349497	-	-	-	-0.454168	2.79737e-16	1.257e-10
	cg23224619	Body	DGKD	diacylglycerol kinase, delta 130kDa	0.219363	1.1131e-12	5.00171e-07		cg05128379	-	-	-	-0.286502	5.06608e-30	2.27645e-24		cg03598297	Body	BHLHE40	basic helix-loop-helix family, member e40	-0.27397	1.12672e-17	5.06291e-12		cg23230830	1stExon	-	-	-0.454086	2.11985e-14	9.52559e-09
	cg19035496	TSS200	CRH	corticotropin releasing hormone	0.219335	3.96366e-12	1.78108e-06		cg03071808	-	-	-	-0.286476	3.59026e-22	1.61329e-16		cg16308533	Body	CNTNAP1	contactin associated protein 1	0.273959	2.54651e-11	1.14428e-05		cg18586886	Body	PPP1R18	protein phosphatase 1, regulatory subunit 18	-0.454055	5.69655e-14	2.55975e-08
	cg11204974	-	-	-	0.219299	1.16551e-12	5.23722e-07		cg20032056	Body	APLP2	amyloid beta (A4) precursor-like protein 2	-0.286422	5.79528e-19	2.60411e-13		cg13853761	TSS1500	VPS51	vacuolar protein sorting 51 homolog (S. cerevisiae)	0.273887	5.05393e-12	2.27099e-06		cg23636802	Body	TNXB	tenascin XB	-0.454025	1.74841e-16	7.85651e-11
	cg05127821	Body	CYP26C1	cytochrome P450, family 26, subfamily C, polypeptide 1	0.219289	2.35987e-16	1.06041e-10		cg13017929	-	-	-	-0.286394	2.05242e-24	9.22259e-19		cg11868461	-	-	-	-0.273878	1.5678e-09	0.00070449		cg04606830	-	-	-	-0.454012	9.166e-34	4.11875e-28
	cg24554439	Body	TMCO3	transmembrane and coiled-coil domains 3	0.219288	8.98887e-16	4.03916e-10		cg01311222	TSS1500	HEG1	heart development protein with EGF-like domains 1	-0.286368	6.04042e-20	2.71427e-14		cg02977575	Body	MEX3A	mex-3 RNA binding family member A	0.273865	5.28114e-15	2.37308e-09		cg08387835	-	-	-	-0.453891	2.83854e-17	1.2755e-11
	cg03395846	Body	GALNT15	polypeptide N-acetylgalactosaminyltransferase 15	0.219226	1.05132e-11	4.7241e-06		cg01676795	Body	POR	P450 (cytochrome) oxidoreductase	-0.286238	5.87048e-20	2.6379e-14		cg23497383	Body	-	-	0.273863	6.7336e-13	3.02575e-07		cg02371376	Body	PSTPIP1	proline-serine-threonine phosphatase interacting protein 1	-0.45383	6.06848e-16	2.72688e-10
	cg02169713	-	-	-	0.219189	7.03585e-12	3.16157e-06		cg15354065	5'UTR	DGKA	diacylglycerol kinase, alpha 80kDa	-0.286121	1.05985e-30	4.76244e-25		cg18920088	Body	MTHFD1L	methylenetetrahydrofolate dehydrogenase (NADP+ dependent) 1-like	0.273753	7.59796e-13	3.41415e-07		cg21723707	-	-	-	-0.453752	7.07594e-26	3.17958e-20
	cg04292941	TSS200	DNHD1	dynein heavy chain domain 1	0.219153	3.87128e-11	1.73956e-05		cg16721418	-	-	-	-0.286056	9.92321e-25	4.45901e-19		cg27629453	-	-	-	0.273706	4.47097e-12	2.00903e-06		cg26969937	Body	PTPRN2	protein tyrosine phosphatase, receptor type, N polypeptide 2	-0.453732	1.49186e-28	6.70369e-23
	cg08496775	TSS200	STMN2	stathmin 2	0.219098	1.29854e-10	5.83498e-05		cg11689753	-	-	-	-0.285976	8.36066e-22	3.75687e-16		cg21886186	-	-	-	-0.273676	9.67338e-17	4.34674e-11		cg21336434	TSS1500	HPVC1	human papillomavirus (type 18) E5 central sequence-like 1	-0.453729	2.02245e-22	9.08789e-17
	cg24536824	Body	FLT4	fms-related tyrosine kinase 4	0.21902	1.96233e-12	8.81776e-07		cg16724070	-	-	-	-0.285818	7.88088e-26	3.54128e-20		cg06487301	TSS1500	RGL3	ral guanine nucleotide dissociation stimulator-like 3	0.27359	9.14381e-12	4.10878e-06		cg05855124	Body	TMEM132C	transmembrane protein 132C	-0.453708	2.19585e-24	9.86707e-19
	cg04555966	Body	GCK	glucokinase (hexokinase 4)	0.218891	2.28469e-13	1.02663e-07		cg02107844	Body	SLCO3A1	solute carrier organic anion transporter family, member 3A1	-0.285786	3.7906e-24	1.70331e-18		cg00044871	TSS1500	ATP8A2	ATPase, aminophospholipid transporter, class I, type 8A, member 2	0.273504	6.98424e-16	3.13838e-10		cg11234339	-	-	-	0.453627	2.74643e-12	1.23411e-06
	cg15718594	TSS1500	BATF3	basic leucine zipper transcription factor, ATF-like 3	0.218862	1.07753e-18	4.8419e-13		cg11518550	TSS1500	RASSF10	Ras association (RalGDS/AF-6) domain family (N-terminal) member 10	-0.285654	1.8504e-23	8.3148e-18		cg06291350	-	-	-	-0.273441	1.0344e-13	4.64809e-08		cg17288288	TSS1500	DLEU7	deleted in lymphocytic leukemia, 7	0.453623	5.45092e-23	2.44938e-17
	cg19360482	-	-	-	0.218855	6.99879e-14	3.14491e-08		cg22079077	Body	DNAJC17	DnaJ (Hsp40) homolog, subfamily C, member 17	-0.285648	1.4713e-26	6.61132e-21		cg20699780	Body	ABR	active BCR-related	0.2732	4.91932e-12	2.2105e-06		cg12815142	Body	CAMTA2	calmodulin binding transcription activator 2	-0.453606	2.72744e-20	1.22558e-14
	cg06646636	TSS1500	JMJD8	jumonji domain containing 8	0.218853	1.12614e-18	5.06033e-13		cg11619602	5'UTR	ARNTL	aryl hydrocarbon receptor nuclear translocator-like	-0.28563	7.24611e-29	3.25605e-23		cg02773436	-	-	-	0.273157	5.19364e-15	2.33377e-09		cg06712013	TSS1500	SPATS2	spermatogenesis associated, serine-rich 2	-0.453567	1.66178e-18	7.46722e-13
	cg19475575	Body	FAM207A	family with sequence similarity 207, member A	0.21882	1.11159e-18	4.99495e-13		cg21204860	TSS200	SEPT9	septin 9	-0.28548	2.18693e-30	9.82697e-25		cg15901722	TSS1500	CDHR2	cadherin-related family member 2	-0.273119	2.2144e-16	9.95042e-11		cg17907739	Body	UBE2O	ubiquitin-conjugating enzyme E2O	0.453562	2.21524e-14	9.95421e-09
	cg20021506	-	-	-	0.218765	6.49558e-11	2.9188e-05		cg03535079	Body	SPIDR	scaffolding protein involved in DNA repair	-0.285147	4.10675e-21	1.84537e-15		cg09267056	-	-	-	0.2731	4.0298e-12	1.8108e-06		cg17033333	-	-	-	-0.453558	7.18576e-33	3.22893e-27
	cg18614735	Body	ANK1	ankyrin 1, erythrocytic	0.218703	2.19318e-11	9.85509e-06		cg02458188	Body	RORA	RAR-related orphan receptor A	-0.285138	2.10814e-21	9.47296e-16		cg07709430	TSS1500	RELT	RELT tumor necrosis factor receptor	0.273067	3.85666e-18	1.73299e-12		cg15857051	-	-	-	0.453553	2.78535e-16	1.2516e-10
	cg09307985	Body	COX7A1	cytochrome c oxidase subunit VIIa polypeptide 1 (muscle)	0.218693	5.04193e-10	0.00022656		cg10728351	-	-	-	-0.285061	2.11485e-25	9.50308e-20		cg15288618	Body	RBP1	retinol binding protein 1, cellular	0.27301	3.29163e-17	1.4791e-11		cg16531181	-	-	-	-0.453521	3.4475e-32	1.54914e-26
	cg10574365	-	-	-	0.218681	7.20447e-14	3.23733e-08		cg18285188	-	-	-	-0.28498	2.86242e-22	1.28623e-16		cg21916479	Body	-	-	0.272974	2.72352e-15	1.22382e-09		cg20286882	-	-	-	-0.453482	1.6571e-17	7.44621e-12
	cg14369455	Body	ALPK1	alpha-kinase 1	0.21868	1.53074e-15	6.87842e-10		cg25591377	TSS1500	MIR1288	microRNA 1288	-0.284971	4.19005e-23	1.8828e-17		cg04438395	-	-	-	-0.272903	3.06269e-17	1.37622e-11		cg16419421	Body	PTPRN2	protein tyrosine phosphatase, receptor type, N polypeptide 2	-0.453413	1.50932e-26	6.78212e-21
	cg14694038	Body	KDM4B	lysine (K)-specific demethylase 4B	0.218553	1.58167e-13	7.10726e-08		cg12749164	-	-	-	-0.284831	1.07911e-22	4.84897e-17		cg27132335	Body	SBSPON	somatomedin B and thrombospondin, type 1 domain containing	0.272886	2.33442e-15	1.04897e-09		cg08044454	5'UTR	ELMO1	engulfment and cell motility 1	-0.453402	3.36265e-22	1.51101e-16
	cg12217625	Body	VSIG8	V-set and immunoglobulin domain containing 8	0.218522	1.19057e-16	5.34983e-11		cg16929739	TSS200	HRH1	histamine receptor H1	-0.284824	1.84311e-18	8.28202e-13		cg27351978	3'UTR	DLGAP2	discs, large (Drosophila) homolog-associated protein 2	0.272764	6.93437e-12	3.11597e-06		cg09149672	Body	CD1C	CD1c molecule	-0.4534	7.80838e-41	3.5087e-35
	cg05765580	Body	NOS2	nitric oxide synthase 2, inducible	0.218491	1.82064e-11	8.18104e-06		cg15259904	-	-	-	-0.28479	8.74841e-27	3.9311e-21		cg13080565	TSS200	GRIK2	glutamate receptor, ionotropic, kainate 2	0.272716	1.59145e-10	7.15121e-05		cg04646987	Body	TRIO	trio Rho guanine nucleotide exchange factor	-0.453327	1.46316e-21	6.57471e-16
	cg06693983	Body	TMEM190	transmembrane protein 190	0.218445	8.25584e-09	0.00370977		cg26170244	-	-	-	-0.284672	5.1454e-25	2.31209e-19		cg17551002	1stExon	OR6Y1	olfactory receptor, family 6, subfamily Y, member 1	-0.272696	2.16432e-20	9.72538e-15		cg03921357	Body	C1orf174	chromosome 1 open reading frame 174	0.453309	4.76469e-13	2.14102e-07
	cg17179314	TSS1500	CHRNB4	cholinergic receptor, nicotinic, beta 4 (neuronal)	0.218415	1.77145e-13	7.96002e-08		cg26140475	-	-	-	-0.284662	8.32159e-19	3.73931e-13		cg01890836	Body	MPRIP	myosin phosphatase Rho interacting protein	-0.272684	6.42799e-14	2.88842e-08		cg14961750	-	-	-	-0.453306	3.52601e-28	1.58442e-22
	cg04372933	Body	ZNF727	zinc finger protein 727	-0.218346	3.7503e-13	1.6852e-07		cg07589202	-	-	-	-0.284624	3.02376e-30	1.35873e-24		cg27549186	Body	TIMP2	TIMP metallopeptidase inhibitor 2	-0.272625	2.00808e-15	9.02331e-10		cg01057287	Body	KIAA0556	KIAA0556	0.453286	3.81427e-15	1.71395e-09
	cg02203833	Body	CDK5	cyclin-dependent kinase 5	0.218335	8.39933e-19	3.77425e-13		cg04014685	-	-	-	-0.284592	3.11443e-29	1.39947e-23		cg08241477	3'UTR	NR2F1	nuclear receptor subfamily 2, group F, member 1	0.27258	8.77262e-12	3.94199e-06		cg23447239	Body	PTPRN2	protein tyrosine phosphatase, receptor type, N polypeptide 2	-0.453274	1.35458e-22	6.08683e-17
	cg12743248	3'UTR	EFCAB1	EF-hand calcium binding domain 1	-0.218325	1.4853e-13	6.6742e-08		cg23654401	Body	VOPP1	vesicular, overexpressed in cancer, prosurvival protein 1	-0.284496	5.02354e-21	2.25733e-15		cg26248581	-	-	-	0.27254	2.4432e-18	1.09786e-12		cg00298065	Body	ZNF274	zinc finger protein 274	0.453264	5.23479e-16	2.35226e-10
	cg11380327	-	-	-	-0.21832	2.12494e-15	9.54844e-10		cg03281139	Body	NFIC	nuclear factor I/C (CCAAT-binding transcription factor)	-0.284484	4.73869e-24	2.12934e-18		cg15127443	3'UTR	AGO4	argonaute RISC catalytic component 4	0.272508	5.11997e-14	2.30066e-08		cg03719032	TSS1500	HAPLN4	hyaluronan and proteoglycan link protein 4	-0.453254	2.90002e-19	1.30313e-13
	cg18788890	TSS1500	OR7C2	olfactory receptor, family 7, subfamily C, member 2	-0.218309	6.0591e-15	2.72266e-09		cg09093656	Body	TRPV2	transient receptor potential cation channel, subfamily V, member 2	-0.28446	1.22517e-26	5.50531e-21		cg04352088	Body	SCUBE1	signal peptide, CUB domain, EGF-like 1	0.272504	1.04572e-11	4.69895e-06		cg06042148	-	-	-	-0.453234	9.21368e-15	4.14018e-09
	cg23228178	TSS1500	PADI4	peptidyl arginine deiminase, type IV	-0.218279	1.39221e-13	6.25589e-08		cg02775243	-	-	-	-0.284389	4.11973e-23	1.8512e-17		cg22039234	Body	AFF3	AF4/FMR2 family, member 3	0.272458	1.16147e-13	5.21906e-08		cg21175685	5'UTR	COL8A1	collagen, type VIII, alpha 1	-0.453222	1.74243e-12	7.82963e-07
	cg07336350	-	-	-	0.218269	2.98666e-13	1.34206e-07		cg05662325	-	-	-	-0.284333	4.51696e-27	2.0297e-21		cg09926389	Body	TGFB1	transforming growth factor, beta 1	0.272451	3.16922e-13	1.42409e-07		cg23217983	Body	SGIP1	SH3-domain GRB2-like (endophilin) interacting protein 1	0.453186	1.04485e-20	4.69506e-15
	cg06133145	5'UTR	PRIMA1	proline rich membrane anchor 1	0.218228	1.10946e-15	4.98537e-10		cg10773780	-	-	-	-0.284317	1.04053e-24	4.67562e-19		cg24736935	-	-	-	-0.27241	3.75625e-17	1.68787e-11		cg12423733	1stExon	MAS1L	MAS1 proto-oncogene like, G protein-coupled receptor	-0.453176	2.58719e-17	1.16256e-11
	cg24900542	-	-	-	0.218215	2.35557e-14	1.05848e-08		cg11680590	Body	SLCO3A1	solute carrier organic anion transporter family, member 3A1	-0.284273	5.63236e-22	2.53091e-16		cg09462806	-	-	-	0.272315	2.22828e-13	1.00128e-07		cg13690280	Body	PALM2	paralemmin 2	-0.453018	2.13411e-16	9.58963e-11
	cg13608166	Body	NFATC1	nuclear factor of activated T-cells, cytoplasmic, calcineurin-dependent 1	0.218191	4.62394e-11	2.07777e-05		cg04630448	Body	IGF2BP3	insulin-like growth factor 2 mRNA binding protein 3	-0.284253	2.72313e-24	1.22364e-18		cg02947361	-	-	-	0.272312	3.19896e-14	1.43745e-08		cg27086014	1stExon	SIGLEC12	sialic acid binding Ig-like lectin 12 (gene/pseudogene)	-0.452992	1.00397e-18	4.51134e-13
	cg19318393	Body	CAPN2	calpain 2, (m/II) large subunit	0.218126	1.22217e-11	5.49185e-06		cg16616769	TSS1500	IQCK	IQ motif containing K	-0.284187	1.98378e-18	8.91416e-13		cg18152276	TSS1500	ELFN2	extracellular leucine-rich repeat and fibronectin type III domain containing 2	0.272299	2.78923e-17	1.25334e-11		cg27074221	TSS200	MIR495	microRNA 495	-0.452955	7.38834e-24	3.31996e-18
	cg00714725	Body	CYP26C1	cytochrome P450, family 26, subfamily C, polypeptide 1	0.218123	4.2223e-14	1.89729e-08		cg00239117	Body	UBE2F	ubiquitin-conjugating enzyme E2F (putative)	-0.284187	1.62799e-18	7.31537e-13		cg24378440	-	-	-	0.272272	7.66132e-17	3.44262e-11		cg14239515	Body	SPRED3	sprouty-related, EVH1 domain containing 3	0.452955	1.59376e-37	7.16159e-32
	cg07864647	Body	FARP1	FERM, RhoGEF (ARHGEF) and pleckstrin domain protein 1 (chondrocyte-derived)	0.218099	4.7629e-12	2.14021e-06		cg10824354	-	-	-	-0.284176	1.03775e-27	4.66316e-22		cg21548021	-	-	-	-0.272259	3.40121e-11	1.52834e-05		cg09926389	Body	TGFB1	transforming growth factor, beta 1	0.452944	9.90694e-20	4.45169e-14
	cg09676390	TSS1500	ADARB1	adenosine deaminase, RNA-specific, B1	0.218009	7.38163e-21	3.31694e-15		cg14373727	Body	LRRC20	leucine rich repeat containing 20	-0.284164	4.1679e-28	1.87285e-22		cg14120049	3'UTR	HSPB6	heat shock protein, alpha-crystallin-related, B6	0.272258	1.54847e-13	6.95805e-08		cg06757928	-	-	-	-0.452941	7.55774e-27	3.39608e-21
	cg14909614	Body	TEAD3	TEA domain family member 3	0.21799	6.25643e-14	2.81133e-08		cg01889574	5'UTR	CD82	CD82 molecule	-0.284155	8.52784e-26	3.83199e-20		cg20140940	Body	RGS7	regulator of G-protein signaling 7	-0.272249	4.64809e-16	2.08862e-10		cg01733904	-	-	-	-0.452804	2.52214e-15	1.13333e-09
	cg08913410	-	-	-	-0.217903	8.04802e-17	3.61638e-11		cg01966277	Body	PCLO	piccolo presynaptic cytomatrix protein	-0.284083	9.29304e-24	4.17584e-18		cg18507146	Body	ZNF236	zinc finger protein 236	0.27223	9.83439e-17	4.41909e-11		cg23391288	-	-	-	-0.452783	1.44361e-20	6.48688e-15
	cg19641327	Body	FBXL7	F-box and leucine-rich repeat protein 7	-0.217871	3.20107e-13	1.4384e-07		cg12072024	TSS1500	CYBRD1	cytochrome b reductase 1	0.284082	1.95644e-31	8.79129e-26		cg26946259	-	-	-	0.272225	1.24221e-20	5.58188e-15		cg22790839	-	-	-	-0.452707	1.50394e-16	6.75797e-11
	cg18959161	5'UTR	B3GALT1	UDP-Gal:betaGlcNAc beta 1,3-galactosyltransferase, polypeptide 1	0.217775	3.18009e-13	1.42898e-07		cg26852712	Body	COL18A1	collagen, type XVIII, alpha 1	-0.283999	6.04392e-22	2.71584e-16		cg04906283	TSS1500	ISM2	isthmin 2	0.272221	2.51405e-17	1.12969e-11		cg07342258	-	-	-	-0.452686	2.96794e-28	1.33365e-22
	cg18851100	Body	SHANK3	SH3 and multiple ankyrin repeat domains 3	0.217774	3.05989e-13	1.37497e-07		cg25233672	Body	NEURL1B	neuralized E3 ubiquitin protein ligase 1B	-0.283973	3.14278e-27	1.41221e-21		cg15534755	TSS200	TAGLN	transgelin	0.272139	2.88163e-11	1.29486e-05		cg12176793	-	-	-	-0.452657	2.54145e-21	1.142e-15
	cg03441844	-	-	-	0.217734	4.42817e-10	0.00019898		cg15967525	1stExon	RBM47	RNA binding motif protein 47	-0.283948	3.649e-24	1.63968e-18		cg10130564	TSS200	TAGLN	transgelin	0.272139	7.64144e-11	3.43369e-05		cg19375854	Body	EHD4	EH-domain containing 4	0.452606	2.3653e-15	1.06285e-09
	cg08840441	Body	GMIP	GEM interacting protein	0.217713	1.14893e-09	0.000516272		cg02832512	Body	-	-	-0.283944	1.27621e-20	5.73467e-15		cg22620090	-	-	-	0.272124	4.97044e-16	2.23347e-10		cg07072643	5'UTR	ADGRE3	adhesion G protein-coupled receptor E3	-0.45257	1.56362e-20	7.02613e-15
	cg00087963	-	-	-	0.217706	1.10248e-08	0.00495399		cg16374343	Body	ABR	active BCR-related	-0.283829	1.01543e-22	4.56285e-17		cg04415798	5'UTR	PAX9	paired box 9	0.272103	2.92238e-10	0.000131318		cg23399286	TSS1500	OC90	otoconin 90	-0.452472	1.19116e-26	5.35249e-21
	cg08159033	-	-	-	-0.217645	7.00823e-10	0.000314916		cg02275084	Body	CAMTA1	calmodulin binding transcription activator 1	-0.283765	8.76294e-24	3.93764e-18		cg27470047	-	-	-	0.271982	3.1474e-15	1.41429e-09		cg07856521	5'UTR	CALN1	calneuron 1	-0.45226	6.99306e-18	3.14234e-12
	cg23409488	-	-	-	0.217622	6.97521e-20	3.13432e-14		cg01097408	-	-	-	-0.283747	3.99623e-22	1.79571e-16		cg06672272	-	-	-	-0.27196	1.27202e-17	5.71585e-12		cg03511031	Body	PTPRN2	protein tyrosine phosphatase, receptor type, N polypeptide 2	-0.452259	6.79342e-24	3.05263e-18
	cg11863058	Body	ATG16L2	autophagy related 16-like 2 (S. cerevisiae)	0.217582	2.13202e-13	9.58024e-08		cg14114546	5'UTR	LHFPL2	lipoma HMGIC fusion partner-like 2	0.283725	7.69799e-23	3.4591e-17		cg07270021	-	-	-	-0.271947	9.28122e-14	4.17052e-08		cg01771479	-	-	-	-0.452225	2.06068e-17	9.2597e-12
	cg09315887	TSS1500	SYPL1	synaptophysin-like 1	0.217564	1.8208e-16	8.1818e-11		cg04918770	-	-	-	-0.283719	2.36625e-25	1.06328e-19		cg05686026	Body	PFKFB3	6-phosphofructo-2-kinase/fructose-2,6-biphosphatase 3	0.271831	1.64353e-21	7.38523e-16		cg11902424	-	-	-	-0.452107	2.11083e-31	9.48504e-26
	cg05638439	Body	WDR90	WD repeat domain 90	0.217534	2.73987e-11	1.23116e-05		cg19654743	TSS200	SEPT9	septin 9	-0.283639	8.89369e-29	3.99639e-23		cg23217463	Body	-	-	0.271824	3.50408e-10	0.000157456		cg07547765	Body	HOXB7	homeobox B7	0.452092	1.1612e-20	5.21785e-15
	cg05624930	-	-	-	0.217509	2.9605e-13	1.3303e-07		cg14637685	Body	CACNA1C	calcium channel, voltage-dependent, L type, alpha 1C subunit	-0.283585	2.66779e-20	1.19877e-14		cg14733720	TSS200	LYPD5	LY6/PLAUR domain containing 5	0.27179	4.58105e-18	2.0585e-12		cg05595692	TSS1500	HK2	hexokinase 2	-0.452072	1.32058e-17	5.93405e-12
	cg12681370	5'UTR	TNS1	tensin 1	0.217464	2.80816e-10	0.000126185		cg07171609	Body	TMEM64	transmembrane protein 64	-0.283575	6.0499e-25	2.71853e-19		cg13059136	TSS1500	SNORA54	small nucleolar RNA, H/ACA box 54	0.271739	5.82789e-10	0.000261877		cg13275321	Body	AHRR	aryl-hydrocarbon receptor repressor	0.452025	9.79337e-21	4.40066e-15
	cg09065714	TSS1500	UCN	urocortin	0.217432	8.28133e-10	0.000372122		cg21104449	5'UTR	PAK2	p21 protein (Cdc42/Rac)-activated kinase 2	-0.283545	2.23883e-20	1.00602e-14		cg11614093	-	-	-	0.271708	7.52612e-10	0.000338187		cg06490169	-	-	-	-0.452004	3.25329e-20	1.46187e-14
	cg20373432	Body	FOXJ1	forkhead box J1	0.217415	7.7412e-11	3.47852e-05		cg05673882	Body	POLK	polymerase (DNA directed) kappa	-0.283537	1.62349e-24	7.29516e-19		cg06830348	3'UTR	ST8SIA3	ST8 alpha-N-acetyl-neuraminide alpha-2,8-sialyltransferase 3	-0.271672	1.52891e-14	6.87019e-09		cg08998657	-	-	-	-0.451998	2.42865e-19	1.09132e-13
	cg00155619	Body	HSD17B8	hydroxysteroid (17-beta) dehydrogenase 8	0.217406	4.81226e-15	2.16239e-09		cg23684410	Body	SIK3	SIK family kinase 3	-0.283493	2.03403e-24	9.13995e-19		cg00995520	TSS1500	KCNA3	potassium channel, voltage gated shaker related subfamily A, member 3	0.271627	1.50816e-12	6.77695e-07		cg11453712	TSS1500	PHPT1	phosphohistidine phosphatase 1	0.45191	3.04955e-29	1.37032e-23
	cg12387247	1stExon	FCER2	Fc fragment of IgE, low affinity II, receptor for (CD23)	0.217395	8.48052e-16	3.81073e-10		cg13107973	TSS1500	KCNK2	potassium channel, two pore domain subfamily K, member 2	0.283482	2.67302e-26	1.20112e-20		cg11708223	-	-	-	-0.271542	1.53878e-19	6.91453e-14		cg05929755	-	-	-	-0.451896	1.59974e-16	7.18845e-11
	cg16904330	5'UTR	ADPRH	ADP-ribosylarginine hydrolase	0.217355	5.73988e-15	2.57922e-09		cg10805880	TSS1500	IL4I1	interleukin 4 induced 1	-0.283414	5.98626e-24	2.68993e-18		cg19917650	-	-	-	0.271529	2.58281e-13	1.16059e-07		cg14861920	-	-	-	-0.451794	2.06624e-25	9.28465e-20
	cg12342675	Body	BICC1	BicC family RNA binding protein 1	0.21722	2.17078e-13	9.75444e-08		cg16484162	Body	RIC3	RIC3 acetylcholine receptor chaperone	0.283229	2.06284e-26	9.26939e-21		cg00437969	TSS1500	TRIM29	tripartite motif containing 29	0.271504	2.61746e-12	1.17616e-06		cg07700393	Body	ADAMTS12	ADAM metallopeptidase with thrombospondin type 1 motif, 12	-0.451733	1.20491e-21	5.41426e-16
	cg19241744	TSS1500	SLC29A3	solute carrier family 29 (equilibrative nucleoside transporter), member 3	0.217156	1.03367e-16	4.64479e-11		cg08897688	TSS1500	GSG1	germ cell associated 1	-0.283174	2.98569e-26	1.34162e-20		cg15140902	Body	-	-	0.271483	1.12126e-15	5.03841e-10		cg13973985	5'UTR	ADGRE3	adhesion G protein-coupled receptor E3	-0.451733	1.48761e-19	6.68458e-14
	cg16876823	Body	TLE6	transducin-like enhancer of split 6	0.217142	2.82338e-14	1.26869e-08		cg26351132	-	-	-	-0.283164	8.55805e-29	3.84557e-23		cg14251734	Body	HPSE2	heparanase 2 (inactive)	0.271448	3.34595e-16	1.50351e-10		cg11288144	Body	PPP1R18	protein phosphatase 1, regulatory subunit 18	-0.451695	1.01689e-11	4.56939e-06
	cg21686171	-	-	-	0.217108	5.88645e-11	2.64508e-05		cg14989661	Body	OXSR1	oxidative stress responsive 1	-0.283121	5.33569e-25	2.3976e-19		cg22041228	Body	HLX	H2.0-like homeobox	0.271344	2.79751e-12	1.25706e-06		cg00646084	Body	ADAMTS5	ADAM metallopeptidase with thrombospondin type 1 motif, 5	0.451692	4.90928e-12	2.20599e-06
	cg06712767	-	-	-	0.2171	1.17084e-12	5.26119e-07		cg11700630	-	-	-	-0.283088	7.38613e-20	3.31897e-14		cg14531038	Body	PARK7	parkinson protein 7	0.271332	1.30779e-08	0.00587657		cg13716768	-	-	-	-0.451665	5.12742e-31	2.30401e-25
	cg27500983	TSS200	EPB41L1	erythrocyte membrane protein band 4.1-like 1	0.217074	1.38262e-15	6.21284e-10		cg01993552	-	-	-	-0.283001	2.17605e-21	9.77811e-16		cg22238122	Body	PBX1	pre-B-cell leukemia homeobox 1	0.271205	1.30948e-13	5.88417e-08		cg11281961	3'UTR	CNNM3	cyclin and CBS domain divalent metal cation transport mediator 3	0.451654	8.96702e-17	4.02934e-11
	cg16191009	TSS200	CPNE9	copine family member IX	0.216998	9.45282e-14	4.24763e-08		cg01725383	5'UTR	RUNX1	runt-related transcription factor 1	-0.282841	1.39267e-23	6.258e-18		cg16006349	Body	HOTAIR	HOX transcript antisense RNA	0.271182	9.77563e-15	4.39269e-09		cg15633390	5'UTR	EIF4E	eukaryotic translation initiation factor 4E	-0.451626	8.41547e-13	3.7815e-07
	cg11656177	-	-	-	0.216958	2.76385e-17	1.24194e-11		cg00253228	Body	PLEC	plectin	-0.282823	6.7307e-24	3.02445e-18		cg13572782	Body	MBP	myelin basic protein	0.271123	1.94808e-13	8.75371e-08		cg04311653	-	-	-	-0.451624	9.19289e-27	4.13083e-21
	cg19683989	-	-	-	-0.216941	3.76353e-15	1.69115e-09		cg13100449	Body	FAM129A	family with sequence similarity 129, member A	-0.28277	5.40603e-26	2.42921e-20		cg08033127	-	-	-	0.271098	5.3201e-13	2.39059e-07		cg21954370	-	-	-	-0.451591	1.29133e-18	5.80259e-13
	cg06946880	1stExon	ATP6V1B1	ATPase, H+ transporting, lysosomal 56/58kDa, V1 subunit B1	0.216914	7.25539e-15	3.26021e-09		cg11496569	Body	AKT3	v-akt murine thymoma viral oncogene homolog 3	-0.282744	6.70446e-23	3.01265e-17		cg12804791	-	-	-	0.271061	9.37725e-18	4.21368e-12		cg03544781	-	-	-	-0.451553	1.11432e-14	5.00723e-09
	cg06178073	TSS1500	ZNF204P	zinc finger protein 204, pseudogene	0.21689	3.15125e-09	0.00141602		cg17960111	Body	BRD4	bromodomain containing 4	-0.282683	1.42587e-19	6.40715e-14		cg07353895	Body	ZNF710	zinc finger protein 710	0.271005	2.35411e-13	1.05782e-07		cg12840847	Body	SEC14L1	SEC14-like 1 (S. cerevisiae)	0.451544	1.52236e-14	6.84073e-09
	cg19968840	Body	DUOXA2	dual oxidase maturation factor 2	0.216861	1.47035e-08	0.00660705		cg25250968	5'UTR	NEDD9	neural precursor cell expressed, developmentally down-regulated 9	-0.282665	3.94664e-20	1.77343e-14		cg16235582	Body	TENM4	teneurin transmembrane protein 4	0.27096	1.50831e-14	6.7776e-09		cg07241084	5'UTR	TNS3	tensin 3	-0.451419	5.49918e-18	2.47106e-12
	cg18315834	Body	MTHFD1	methylenetetrahydrofolate dehydrogenase (NADP+ dependent) 1, methenyltetrahydrofolate cyclohydrolase, formyltetrahydrofolate synthetase	0.216845	6.65431e-14	2.99012e-08		cg02813710	-	-	-	-0.282518	8.28629e-23	3.72345e-17		cg11665613	3'UTR	TNFRSF1B	tumor necrosis factor receptor superfamily, member 1B	0.270931	3.63305e-16	1.63252e-10		cg03404566	TSS200	ALOX12	arachidonate 12-lipoxygenase	0.451401	2.93183e-14	1.31742e-08
	cg14266527	Body	LRBA	LPS-responsive vesicle trafficking, beach and anchor containing	0.216799	2.92276e-17	1.31335e-11		cg11062417	Body	PDE8B	phosphodiesterase 8B	0.282495	3.23311e-28	1.4528e-22		cg07621749	TSS200	LTK	leukocyte receptor tyrosine kinase	0.270914	1.60532e-19	7.21352e-14		cg18655369	-	-	-	-0.4514	8.92184e-14	4.00904e-08
	cg15359390	TSS1500	REG1P	regenerating islet-derived 1 pseudogene	-0.216793	1.33697e-13	6.00767e-08		cg00641828	Body	PTK2	protein tyrosine kinase 2	-0.282461	2.29329e-23	1.03049e-17		cg06159340	TSS1500	CTF1	cardiotrophin 1	0.270911	1.63612e-15	7.35194e-10		cg19043574	Body	KIAA1211L	KIAA1211-like	0.451383	8.33092e-27	3.74351e-21
	cg24973993	Body	CIT	citron rho-interacting serine/threonine kinase	0.216762	1.67551e-13	7.5289e-08		cg02493905	Body	TUFT1	tuftelin 1	-0.282423	8.10223e-27	3.64075e-21		cg16355550	Body	HS3ST4	heparan sulfate (glucosamine) 3-O-sulfotransferase 4	0.270906	5.58682e-10	0.000251044		cg06166371	-	-	-	-0.451379	1.00834e-29	4.531e-24
	cg12729305	-	-	-	0.21675	4.80777e-12	2.16038e-06		cg13235717	TSS1500	SFN	stratifin	-0.282391	4.1596e-27	1.86912e-21		cg00085123	-	-	-	0.270722	5.26058e-13	2.36385e-07		cg06523556	TSS200	CHRNA6	cholinergic receptor, nicotinic, alpha 6 (neuronal)	-0.451202	5.02547e-15	2.2582e-09
	cg19598416	Body	CAPN2	calpain 2, (m/II) large subunit	0.216695	1.13534e-15	5.10165e-10		cg21242376	-	-	-	-0.282375	2.78623e-24	1.25199e-18		cg16596052	Body	RGS10	regulator of G-protein signaling 10	0.270598	3.70398e-12	1.66439e-06		cg03265268	TSS200	DEFB135	defensin, beta 135	-0.451195	3.90557e-20	1.75497e-14
	cg12162450	-	-	-	0.216671	1.17981e-21	5.30149e-16		cg00175838	Body	DDAH2	dimethylarginine dimethylaminohydrolase 2	-0.282309	2.13451e-28	9.59145e-23		cg24910112	Body	ADGRA2	adhesion G protein-coupled receptor A2	0.270535	2.54821e-14	1.14504e-08		cg01962826	1stExon	GRM4	glutamate receptor, metabotropic 4	-0.451186	1.41847e-14	6.3739e-09
	cg01883635	-	-	-	0.216661	3.4051e-12	1.53008e-06		cg03367387	Body	KIAA0226	KIAA0226	-0.282258	2.49375e-24	1.12057e-18		cg06950346	-	-	-	-0.270532	1.54167e-14	6.92749e-09		cg24820936	3'UTR	RNF19A	ring finger protein 19A, RBR E3 ubiquitin protein ligase	-0.451184	7.46901e-14	3.35621e-08
	cg14878128	TSS200	ABCB5	ATP-binding cassette, sub-family B (MDR/TAP), member 5	-0.216606	3.23243e-11	1.4525e-05		cg24405567	-	-	-	-0.282144	9.68407e-22	4.35155e-16		cg18236877	Body	CASZ1	castor zinc finger 1	0.27053	5.40615e-10	0.000242926		cg07164133	TSS1500	FRMD4B	FERM domain containing 4B	-0.45115	9.38767e-15	4.21836e-09
	cg18121224	TSS1500	NSD1	nuclear receptor binding SET domain protein 1	0.216603	5.09419e-10	0.000228908		cg18786374	5'UTR	TRAK2	trafficking protein, kinesin binding 2	-0.282139	7.62746e-26	3.42741e-20		cg08496664	TSS1500	EIF3IP1	eukaryotic translation initiation factor 3, subunit I pseudogene 1	-0.270424	5.03164e-15	2.26097e-09		cg27031484	Body	UBE2H	ubiquitin-conjugating enzyme E2H	0.451132	5.84368e-16	2.62586e-10
	cg24794881	-	-	-	0.216595	1.2167e-15	5.46725e-10		cg20971407	Body	BHLHE40	basic helix-loop-helix family, member e40	-0.282133	1.77584e-26	7.97976e-21		cg05350268	TSS1500	KCNQ5	potassium channel, voltage gated KQT-like subfamily Q, member 5	-0.270421	1.22826e-11	5.51918e-06		cg03352427	1stExon	NUP210L	nucleoporin 210kDa-like	0.451055	5.74427e-15	2.58119e-09
	cg05967403	Body	GSX1	GS homeobox 1	0.216512	4.56354e-20	2.05063e-14		cg05634637	5'UTR	CDH6	cadherin 6, type 2, K-cadherin (fetal kidney)	-0.282101	3.74533e-22	1.68297e-16		cg25340403	1stExon	LYPD3	LY6/PLAUR domain containing 3	0.270358	7.62315e-15	3.42547e-09		cg16853770	Body	VPS37B	vacuolar protein sorting 37 homolog B (S. cerevisiae)	0.451027	9.83307e-13	4.4185e-07
	cg23350273	TSS1500	OR5H6	olfactory receptor, family 5, subfamily H, member 6 (gene/pseudogene)	-0.216507	7.14457e-13	3.21042e-07		cg05490233	Body	PLXND1	plexin D1	-0.28206	4.67174e-18	2.09925e-12		cg04345118	Body	PAX8	paired box 8	0.270356	2.61614e-15	1.17557e-09		cg02131130	3'UTR	VGLL4	vestigial-like family member 4	0.450972	4.25849e-13	1.91356e-07
	cg11954332	Body	PRRX1	paired related homeobox 1	0.216507	9.1893e-10	0.000412922		cg27221631	3'UTR	SHROOM3	shroom family member 3	-0.282022	8.57602e-23	3.85364e-17		cg11185456	Body	DNHD1	dynein heavy chain domain 1	0.270345	1.19694e-11	5.37844e-06		cg25636466	-	-	-	-0.450889	1.82058e-12	8.1808e-07
	cg23497383	Body	-	-	0.21647	1.06587e-11	4.7895e-06		cg04642300	Body	ARMC2	armadillo repeat containing 2	-0.282021	5.00194e-24	2.24763e-18		cg23404330	-	-	-	0.270324	3.89673e-15	1.751e-09		cg20898273	TSS1500	SLC26A4	solute carrier family 26 (anion exchanger), member 4	0.450834	1.78659e-14	8.02805e-09
	cg22030032	Body	EGLN2	egl-9 family hypoxia-inducible factor 2	0.21646	7.59267e-15	3.41177e-09		cg14051181	Body	ADAP1	ArfGAP with dual PH domains 1	-0.281913	7.09052e-30	3.18613e-24		cg23938645	Body	RPTOR	regulatory associated protein of MTOR, complex 1	0.27022	4.59355e-14	2.06412e-08		cg10428938	Body	ARPC1B	actin related protein 2/3 complex, subunit 1B, 41kDa	0.450817	1.4077e-18	6.32552e-13
	cg22117498	-	-	-	-0.216402	7.44814e-14	3.34683e-08		cg01582937	5'UTR	SORBS3	sorbin and SH3 domain containing 3	-0.281847	4.03863e-22	1.81476e-16		cg09709600	Body	EHBP1L1	EH domain binding protein 1-like 1	0.270215	7.04785e-10	0.000316696		cg23874437	Body	SPRED3	sprouty-related, EVH1 domain containing 3	0.450812	1.54938e-16	6.96213e-11
	cg18335796	Body	CALB1	calbindin 1, 28kDa	0.216362	6.2775e-16	2.8208e-10		cg22172610	-	-	-	-0.281829	1.28432e-28	5.7711e-23		cg22994781	TSS1500	POU5F1	POU class 5 homeobox 1	0.270192	4.62868e-20	2.0799e-14		cg07636225	Body	RTN3	reticulon 3	0.450751	7.82483e-12	3.5161e-06
	cg02896835	-	-	-	0.216316	1.47146e-09	0.000661204		cg03896685	-	-	-	-0.281817	1.3007e-24	5.84472e-19		cg01346013	-	-	-	0.270181	6.485e-14	2.91404e-08		cg09874333	Body	PTPRN2	protein tyrosine phosphatase, receptor type, N polypeptide 2	-0.450705	1.32939e-25	5.97362e-20
	cg11960708	-	-	-	0.216311	6.29694e-13	2.82953e-07		cg12609526	-	-	-	-0.281778	1.19805e-22	5.38345e-17		cg19552441	Body	MICAL3	microtubule associated monooxygenase, calponin and LIM domain containing 3	0.270179	3.49789e-09	0.00157178		cg21862081	Body	POMT2	protein-O-mannosyltransferase 2	-0.450679	1.6273e-18	7.31231e-13
	cg05574357	-	-	-	0.216309	1.42039e-09	0.000638252		cg20938708	Body	SAP30BP	SAP30 binding protein	-0.281763	9.93271e-24	4.46328e-18		cg14114546	5'UTR	LHFPL2	lipoma HMGIC fusion partner-like 2	0.270145	7.30255e-12	3.28141e-06		cg02397368	-	-	-	-0.450601	1.30053e-25	5.84393e-20
	cg20571592	-	-	-	0.21626	1.45397e-18	6.53345e-13		cg06082906	Body	ABHD12	abhydrolase domain containing 12	-0.281607	8.453e-24	3.79836e-18		cg16819051	-	-	-	-0.270098	1.08327e-15	4.86768e-10		cg09205945	Body	CREB3L2	cAMP responsive element binding protein 3-like 2	-0.450596	8.36791e-19	3.76013e-13
	cg05686026	Body	PFKFB3	6-phosphofructo-2-kinase/fructose-2,6-biphosphatase 3	0.216254	1.03837e-19	4.66594e-14		cg20856545	-	-	-	-0.281543	5.32077e-22	2.39089e-16		cg05068848	-	-	-	-0.270074	2.31175e-08	0.0103879		cg24576995	Body	PTPRN2	protein tyrosine phosphatase, receptor type, N polypeptide 2	-0.45043	1.78475e-16	8.01979e-11
	cg05776053	-	-	-	0.216231	6.78543e-12	3.04904e-06		cg22335223	TSS200	FXYD2	FXYD domain containing ion transport regulator 2	-0.281363	4.09633e-32	1.84069e-26		cg08390209	Body	CDKN2B-AS1	CDKN2B antisense RNA 1	0.269987	2.73303e-12	1.22809e-06		cg25516542	-	-	-	-0.450408	1.80406e-27	8.10657e-22
	cg10512203	Body	COL9A2	collagen, type IX, alpha 2	0.216219	5.17084e-18	2.32352e-12		cg06876053	Body	SBF2	SET binding factor 2	-0.281352	8.11321e-20	3.64568e-14		cg09967670	-	-	-	-0.269901	7.00626e-14	3.14827e-08		cg24398933	Body	CGN	cingulin	0.4504	1.25558e-17	5.64196e-12
	cg04245250	5'UTR	FAM166B	family with sequence similarity 166, member B	0.21608	4.5214e-15	2.0317e-09		cg14417896	-	-	-	-0.281328	1.05353e-27	4.73407e-22		cg01687040	TSS1500	DCD	dermcidin	-0.269807	3.30545e-11	1.48531e-05		cg11848788	-	-	-	-0.450359	1.88616e-17	8.47547e-12
	cg09712756	Body	RNF217-AS1	RNF217 antisense RNA 1 (head to head)	0.216025	4.10887e-17	1.84633e-11		cg16264526	TSS1500	EDNRA	endothelin receptor type A	-0.28119	1.72615e-21	7.75646e-16		cg11481582	-	-	-	-0.269788	2.77604e-12	1.24742e-06		cg21532636	-	-	-	-0.450356	1.05503e-15	4.74081e-10
	cg09109520	5'UTR	ADGRG1	adhesion G protein-coupled receptor G1	0.215903	1.76825e-15	7.94567e-10		cg14944696	-	-	-	-0.281182	3.22914e-23	1.45102e-17		cg24307102	-	-	-	0.269725	6.21164e-14	2.79121e-08		cg20651995	-	-	-	-0.450192	5.12223e-14	2.30168e-08
	cg09139491	-	-	-	0.215902	9.94088e-14	4.46694e-08		cg04697056	Body	FAT1	FAT atypical cadherin 1	-0.281172	2.60374e-21	1.17e-15		cg05687660	-	-	-	-0.269712	1.79627e-14	8.07154e-09		cg26837962	Body	C16orf45	chromosome 16 open reading frame 45	0.450187	2.62497e-14	1.17953e-08
	cg26833652	Body	MYBPC1	myosin binding protein C, slow type	0.215862	2.197e-17	9.87224e-12		cg25986240	Body	SLC2A9	solute carrier family 2 (facilitated glucose transporter), member 9	-0.281098	1.84705e-30	8.29972e-25		cg21411812	-	-	-	0.269707	4.53141e-14	2.03619e-08		cg26986438	Body	FOXK2	forkhead box K2	0.45012	2.02448e-12	9.09704e-07
	cg01362243	-	-	-	0.215837	1.14088e-14	5.12657e-09		cg15042302	Body	PKD1L1	polycystic kidney disease 1 like 1	-0.281085	3.02521e-18	1.35938e-12		cg07496545	TSS200	SLC25A2	solute carrier family 25 (mitochondrial carrier; ornithine transporter) member 2	0.269687	4.63795e-12	2.08407e-06		cg16465027	-	-	-	-0.450093	2.1244e-17	9.54599e-12
	cg18080509	Body	KHDC1	KH homology domain containing 1	0.215799	8.38566e-14	3.76811e-08		cg01135464	-	-	-	-0.281057	3.57553e-18	1.60667e-12		cg01558931	-	-	-	0.269615	7.57074e-15	3.40192e-09		cg17209188	Body	IGF2BP3	insulin-like growth factor 2 mRNA binding protein 3	-0.450091	7.65492e-16	3.43975e-10
	cg09317554	Body	LRBA	LPS-responsive vesicle trafficking, beach and anchor containing	0.215798	1.75207e-09	0.000787296		cg12384918	Body	TRIM38	tripartite motif containing 38	-0.280907	6.04591e-21	2.71673e-15		cg12882572	5'UTR	DUSP14	dual specificity phosphatase 14	-0.269602	5.04125e-16	2.26529e-10		cg24035245	-	-	-	0.450059	3.29371e-23	1.48003e-17
	cg24773560	5'UTR	IL23A	interleukin 23, alpha subunit p19	0.215774	1.53038e-19	6.87676e-14		cg19434937	Body	LPCAT3	lysophosphatidylcholine acyltransferase 3	-0.280896	2.33382e-25	1.0487e-19		cg26047066	-	-	-	0.269575	1.10403e-09	0.000496097		cg18191540	-	-	-	-0.45001	5.64097e-15	2.53477e-09
	cg08543028	-	-	-	-0.215771	1.79535e-10	8.06741e-05		cg16185386	-	-	-	-0.280891	4.86041e-23	2.18403e-17		cg18893120	TSS1500	MTSS1	metastasis suppressor 1	0.269532	1.23408e-13	5.54535e-08		cg22793129	5'UTR	MOB3A	MOB kinase activator 3A	-0.450009	8.25907e-18	3.71122e-12
	cg15988232	TSS1500	CSPG5	chondroitin sulfate proteoglycan 5 (neuroglycan C)	0.215713	1.33711e-16	6.00831e-11		cg04237436	Body	TRIM44	tripartite motif containing 44	-0.280831	7.27633e-23	3.26963e-17		cg18587476	TSS200	FAM228A	family with sequence similarity 228, member A	0.269507	1.47258e-13	6.61706e-08		cg01432692	-	-	-	-0.449996	1.51696e-16	6.81647e-11
	cg15874877	Body	PCDHGA4	protocadherin gamma subfamily A, 4	0.215708	4.05255e-16	1.82102e-10		cg06588028	TSS1500	LPAR5	lysophosphatidic acid receptor 5	-0.280753	6.2251e-26	2.79726e-20		cg18168101	TSS200	BAALC-AS2	BAALC antisense RNA 2	0.269383	2.68983e-19	1.20868e-13		cg21234506	1stExon	BCL2A1	BCL2-related protein A1	-0.449989	1.59691e-18	7.17574e-13
	cg06672272	-	-	-	-0.21566	7.11522e-18	3.19723e-12		cg08622198	5'UTR	CHRM3	cholinergic receptor, muscarinic 3	-0.28075	1.99591e-21	8.96866e-16		cg07673979	-	-	-	-0.269345	4.28132e-09	0.00192381		cg11519930	Body	RNF220	ring finger protein 220	-0.449984	8.17223e-20	3.6722e-14
	cg01596289	Body	PACRG	PARK2 co-regulated	0.215653	9.61543e-18	4.3207e-12		cg22202381	-	-	-	-0.28073	9.3408e-24	4.1973e-18		cg04026948	Body	CPQ	carboxypeptidase Q	0.269326	1.9468e-12	8.74794e-07		cg14836555	-	-	-	-0.449963	4.67699e-16	2.10161e-10
	cg15282281	TSS200	MIR346	microRNA 346	0.215637	4.58547e-15	2.06048e-09		cg03549739	-	-	-	-0.280693	4.00539e-22	1.79983e-16		cg13011109	TSS1500	FBLL1	fibrillarin-like 1	0.269303	1.10505e-12	4.96555e-07		cg21873275	-	-	-	-0.44996	1.34351e-32	6.03709e-27
	cg07717903	Body	PCDHGA4	protocadherin gamma subfamily A, 4	0.215636	2.82437e-14	1.26914e-08		cg20562359	-	-	-	-0.280631	5.10267e-20	2.29289e-14		cg02582669	Body	FAM19A5	family with sequence similarity 19 (chemokine (C-C motif)-like), member A5	0.2693	7.04532e-13	3.16582e-07		cg27658314	Body	PTPRN2	protein tyrosine phosphatase, receptor type, N polypeptide 2	-0.449931	8.52716e-27	3.83169e-21
	cg01917716	5'UTR	MS4A3	membrane-spanning 4-domains, subfamily A, member 3 (hematopoietic cell-specific)	-0.215609	5.28351e-13	2.37415e-07		cg20898273	TSS1500	SLC26A4	solute carrier family 26 (anion exchanger), member 4	0.280521	1.21351e-23	5.4529e-18		cg01135754	Body	IRX3	iroquois homeobox 3	0.26923	5.5369e-11	2.48801e-05		cg14819229	Body	RGMA	repulsive guidance molecule family member a	-0.4499	9.29222e-25	4.17547e-19
	cg06606199	-	-	-	0.215581	2.63382e-15	1.18351e-09		cg20689471	-	-	-	-0.280458	4.60136e-22	2.06763e-16		cg22004069	-	-	-	0.269176	2.1836e-13	9.81204e-08		cg18356785	Body	C1QTNF4	C1q and tumor necrosis factor related protein 4	0.449881	6.83255e-13	3.07021e-07
	cg09854317	Body	CDK2AP1	cyclin-dependent kinase 2 associated protein 1	0.215547	6.99274e-20	3.14219e-14		cg00052684	5'UTR	FKBP5	FK506 binding protein 5	-0.280429	1.54416e-23	6.93872e-18		cg23674169	TSS200	MUM1	melanoma associated antigen (mutated) 1	0.269086	6.00769e-08	0.0269956		cg07355189	Body	ALOX5	arachidonate 5-lipoxygenase	0.449821	6.46974e-14	2.90718e-08
	cg10809165	-	-	-	0.215518	1.66487e-14	7.4811e-09		cg18221341	-	-	-	-0.280275	2.5674e-21	1.15366e-15		cg16505764	Body	PCDHGA4	protocadherin gamma subfamily A, 4	0.269082	2.10101e-14	9.4409e-09		cg13544946	5'UTR	TLN1	talin 1	-0.449743	2.04644e-15	9.19568e-10
	cg06822995	TSS1500	CAMK4	calcium/calmodulin-dependent protein kinase IV	0.215476	8.66283e-15	3.89265e-09		cg16469740	Body	HDAC9	histone deacetylase 9	-0.28024	9.3128e-24	4.18471e-18		cg22800233	-	-	-	0.269054	5.39341e-15	2.42353e-09		cg02510853	TSS1500	PKMYT1	protein kinase, membrane associated tyrosine/threonine 1	0.449672	1.09247e-19	4.90901e-14
	cg11517269	TSS200	ZSCAN12P1	zinc finger and SCAN domain containing 12 pseudogene 1	0.21547	3.23342e-15	1.45294e-09		cg17411016	-	-	-	-0.280198	2.15727e-22	9.69371e-17		cg05460965	TSS1500	CDKN1A	cyclin-dependent kinase inhibitor 1A (p21, Cip1)	-0.269047	6.83912e-16	3.07317e-10		cg05521150	-	-	-	-0.449632	5.08419e-16	2.28459e-10
	cg10738025	Body	PBX4	pre-B-cell leukemia homeobox 4	0.215467	4.07263e-16	1.83004e-10		cg15594444	Body	FGGY	FGGY carbohydrate kinase domain containing	-0.280181	3.3008e-22	1.48322e-16		cg05455409	-	-	-	0.269027	8.60498e-16	3.86666e-10		cg04362790	-	-	-	-0.449613	2.8166e-19	1.26564e-13
	cg01215511	5'UTR	FLYWCH1	FLYWCH-type zinc finger 1	0.215457	1.07233e-16	4.81853e-11		cg01379237	-	-	-	-0.280125	4.80077e-23	2.15723e-17		cg08188268	Body	FAM160B1	family with sequence similarity 160, member B1	0.268981	4.73218e-17	2.12641e-11		cg06719334	Body	RBFOX1	RNA binding protein, fox-1 homolog (C. elegans) 1	-0.449578	2.88767e-38	1.29758e-32
	cg05700365	-	-	-	0.215455	4.07475e-15	1.83099e-09		cg27300045	Body	ZC3H4	zinc finger CCCH-type containing 4	-0.280051	4.21816e-28	1.89544e-22		cg09626867	Body	EXOSC7	exosome component 7	0.26892	5.21499e-12	2.34336e-06		cg08824847	-	-	-	-0.449574	2.85014e-14	1.28071e-08
	cg15347627	Body	NOP14-AS1	NOP14 antisense RNA 1	0.215434	1.93338e-11	8.68765e-06		cg06783197	Body	PACS2	phosphofurin acidic cluster sorting protein 2	-0.279871	3.3671e-29	1.51301e-23		cg21879102	Body	CIT	citron rho-interacting serine/threonine kinase	0.268912	2.28589e-10	0.000102717		cg11563881	-	-	-	-0.449542	1.08531e-18	4.87685e-13
	cg08188268	Body	FAM160B1	family with sequence similarity 160, member B1	0.215412	5.73778e-14	2.57828e-08		cg15809077	-	-	-	-0.279848	2.88023e-28	1.29424e-22		cg05783233	5'UTR	SLC6A17	solute carrier family 6 (neutral amino acid transporter), member 17	0.268855	1.19968e-15	5.39075e-10		cg11303839	5'UTR	CCL26	chemokine (C-C motif) ligand 26	-0.449535	1.40687e-14	6.32177e-09
	cg00824156	-	-	-	0.215391	9.98824e-20	4.48823e-14		cg09828411	-	-	-	-0.279743	1.54312e-17	6.93402e-12		cg01620701	-	-	-	0.268837	7.33822e-13	3.29744e-07		cg05624930	-	-	-	0.449519	1.93667e-18	8.70247e-13
	cg25181170	Body	PRTFDC1	phosphoribosyl transferase domain containing 1	0.215371	3.26515e-17	1.4672e-11		cg16783186	-	-	-	-0.279697	3.6986e-23	1.66197e-17		cg06712340	TSS1500	HARS2	histidyl-tRNA synthetase 2, mitochondrial	0.268822	3.74689e-14	1.68367e-08		cg25595388	-	-	-	-0.449483	9.86066e-28	4.4309e-22
	cg07599144	3'UTR	FBXL19	F-box and leucine-rich repeat protein 19	0.215351	3.5312e-14	1.58675e-08		cg10753610	Body	ITGB3	integrin, beta 3 (platelet glycoprotein IIIa, antigen CD61)	-0.279683	2.25985e-23	1.01546e-17		cg02610600	Body	STX1A	syntaxin 1A (brain)	0.268783	8.86402e-23	3.98305e-17		cg07969668	-	-	-	-0.449382	3.30132e-21	1.48345e-15
	cg00068316	-	-	-	0.215325	8.56321e-13	3.84789e-07		cg04717847	TSS200	SPTBN5	spectrin, beta, non-erythrocytic 5	-0.279567	1.76334e-23	7.92359e-18		cg23658462	Body	EFNA2	ephrin-A2	-0.26878	2.06138e-16	9.26284e-11		cg11184109	TSS1500	RFT1	RFT1 homolog (S. cerevisiae)	-0.44936	3.85649e-17	1.73292e-11
	cg22359828	Body	CACNA1E	calcium channel, voltage-dependent, R type, alpha 1E subunit	-0.215319	1.97527e-17	8.87589e-12		cg17374727	5'UTR	LUZP6	leucine zipper protein 6	0.279505	5.25992e-28	2.36355e-22		cg20981086	-	-	-	0.268706	4.09728e-17	1.84112e-11		cg04948906	1stExon	OR8B12	olfactory receptor, family 8, subfamily B, member 12	-0.449345	2.96454e-15	1.33212e-09
	cg00241002	TSS200	-	-	-0.215315	2.24235e-14	1.0076e-08		cg23945952	Body	CRTC1	CREB regulated transcription coactivator 1	-0.279497	1.39798e-25	6.28186e-20		cg23575099	TSS200	LGALS3	lectin, galactoside-binding, soluble, 3	0.268606	1.14159e-13	5.12974e-08		cg25731261	1stExon	BBC3	BCL2 binding component 3	-0.449293	1.08036e-15	4.85462e-10
	cg03374695	3'UTR	FAM84B	family with sequence similarity 84, member B	0.215306	1.73546e-19	7.79828e-14		cg06321045	TSS200	CDSN	corneodesmosin	-0.279267	4.24142e-26	1.90588e-20		cg14237189	Body	VAV2	vav 2 guanine nucleotide exchange factor	0.268541	6.37281e-11	2.86363e-05		cg04718883	Body	MTHFD1L	methylenetetrahydrofolate dehydrogenase (NADP+ dependent) 1-like	0.449272	6.07177e-14	2.72836e-08
	cg10610428	Body	ANO2	anoctamin 2, calcium activated chloride channel	-0.215264	8.65768e-15	3.89034e-09		cg21996351	TSS200	KLHDC8A	kelch domain containing 8A	-0.279249	1.16228e-23	5.2227e-18		cg22649181	Body	COL23A1	collagen, type XXIII, alpha 1	0.268534	9.43671e-14	4.2404e-08		cg13791971	Body	FANCC	Fanconi anemia, complementation group C	0.449254	1.57627e-17	7.08298e-12
	cg05648472	Body	PRDM11	PR domain containing 11	0.215259	3.88117e-16	1.74401e-10		cg18011672	-	-	-	-0.279195	7.2247e-29	3.24642e-23		cg03099728	Body	ZNF274	zinc finger protein 274	0.268521	2.00721e-16	9.01941e-11		cg19958593	-	-	-	-0.449235	5.93286e-17	2.66594e-11
	cg02205073	-	-	-	0.215217	2.19561e-13	9.86599e-08		cg14186336	5'UTR	GSN	gelsolin	-0.279159	6.02145e-22	2.70574e-16		cg08146945	-	-	-	0.268483	1.59579e-15	7.17069e-10		cg15817769	Body	GALNT2	polypeptide N-acetylgalactosaminyltransferase 2	0.449195	1.50579e-12	6.76629e-07
	cg03760483	TSS200	ALOX12	arachidonate 12-lipoxygenase	0.215213	1.15352e-13	5.18336e-08		cg14691971	-	-	-	-0.279104	7.08921e-20	3.18554e-14		cg09109520	5'UTR	ADGRG1	adhesion G protein-coupled receptor G1	0.268394	2.7449e-13	1.23342e-07		cg02849507	-	-	-	-0.44919	2.93922e-13	1.32074e-07
	cg07155724	5'UTR	INF2	inverted formin, FH2 and WH2 domain containing	0.215177	4.22215e-14	1.89723e-08		cg13941801	Body	LINC00476	long intergenic non-protein coding RNA 476	-0.279025	1.5516e-26	6.97213e-21		cg03354554	-	-	-	-0.268391	1.14821e-12	5.15948e-07		cg07496545	TSS200	SLC25A2	solute carrier family 25 (mitochondrial carrier; ornithine transporter) member 2	0.44907	5.10795e-14	2.29526e-08
	cg01697163	TSS1500	SH3BP1	SH3-domain binding protein 1	0.215138	2.36478e-14	1.06261e-08		cg01833222	Body	LAMB2	laminin, beta 2 (laminin S)	-0.278999	5.98309e-23	2.68851e-17		cg25360180	-	-	-	0.268351	2.34291e-19	1.05279e-13		cg12051439	-	-	-	-0.449066	7.26614e-33	3.26505e-27
	cg07492518	TSS1500	TBC1D20	TBC1 domain family, member 20	0.215068	9.86223e-18	4.4316e-12		cg24724917	Body	SLC22A18	solute carrier family 22, member 18	-0.278867	1.24601e-21	5.59895e-16		cg14971574	Body	ERC1	ELKS/RAB6-interacting/CAST family member 1	-0.268346	8.29168e-09	0.00372588		cg08311085	-	-	-	-0.449052	5.09941e-20	2.29142e-14
	cg01604601	Body	AAK1	AP2 associated kinase 1	0.215022	6.82972e-14	3.06894e-08		cg06840305	Body	TMEM131	transmembrane protein 131	-0.27883	1.11047e-15	4.98992e-10		cg24280832	Body	C10orf11	chromosome 10 open reading frame 11	0.268246	2.77298e-12	1.24604e-06		cg19519911	-	-	-	-0.449041	1.01814e-39	4.57502e-34
	cg13382072	-	-	-	0.215021	3.81228e-15	1.71305e-09		cg10900663	-	-	-	-0.278827	1.80151e-25	8.09508e-20		cg25582189	-	-	-	0.268181	1.5209e-13	6.83416e-08		cg11859398	Body	SDK1	sidekick cell adhesion molecule 1	-0.448954	1.16517e-13	5.23571e-08
	cg23848889	Body	SHANK2	SH3 and multiple ankyrin repeat domains 2	0.214978	4.41317e-17	1.98306e-11		cg17218270	Body	RAB11FIP1	RAB11 family interacting protein 1 (class I)	-0.278814	8.72825e-24	3.92205e-18		cg12273319	-	-	-	-0.268135	8.38063e-13	3.76585e-07		cg15626350	Body	ESR1	estrogen receptor 1	0.448898	1.56002e-11	7.00998e-06
	cg05969150	Body	ZFHX3	zinc finger homeobox 3	0.214952	3.54006e-21	1.59073e-15		cg14419393	Body	ASPSCR1	alveolar soft part sarcoma chromosome region, candidate 1	0.278751	3.78857e-26	1.7024e-20		cg18735956	-	-	-	0.268096	2.75366e-14	1.23736e-08		cg06005199	Body	TRMT44	tRNA methyltransferase 44 homolog (S. cerevisiae)	0.448879	2.09933e-12	9.43336e-07
	cg07178462	-	-	-	-0.214952	1.05726e-13	4.75079e-08		cg00377681	-	-	-	-0.278742	2.10352e-26	9.4522e-21		cg12399536	Body	TEAD1	TEA domain family member 1 (SV40 transcriptional enhancer factor)	0.268077	9.58824e-13	4.30848e-07		cg22544881	Body	LINC-PINT	long intergenic non-protein coding RNA, p53 induced transcript	-0.448852	2.35813e-17	1.05963e-11
	cg06173663	Body	CUX1	cut-like homeobox 1	0.214944	4.22583e-09	0.00189888		cg01229943	-	-	-	-0.278703	3.08565e-23	1.38654e-17		cg03111404	-	-	-	0.268005	1.99982e-20	8.9862e-15		cg20676788	-	-	-	-0.448825	2.1157e-20	9.5069e-15
	cg05954780	-	-	-	-0.214902	5.06924e-12	2.27787e-06		cg21950166	TSS1500	SFN	stratifin	-0.278643	2.30815e-25	1.03717e-19		cg20684180	TSS200	DLEC1	deleted in lung and esophageal cancer 1	0.267921	4.75204e-14	2.13533e-08		cg06586046	Body	CCDC40	coiled-coil domain containing 40	-0.448813	6.2327e-20	2.80067e-14
	cg21621264	Body	ADGRD1	adhesion G protein-coupled receptor D1	0.214815	6.88078e-12	3.09189e-06		cg25525825	Body	TRIM27	tripartite motif containing 27	-0.278588	4.03919e-29	1.81501e-23		cg02590409	-	-	-	-0.267894	8.28482e-11	3.72279e-05		cg06672160	-	-	-	-0.44875	7.12361e-27	3.201e-21
	cg06669374	-	-	-	0.214777	1.03518e-13	4.65159e-08		cg03649855	-	-	-	-0.278439	8.04607e-26	3.61551e-20		cg05557233	-	-	-	0.267845	4.9777e-09	0.00223674		cg00449067	5'UTR	CALCRL	calcitonin receptor-like	0.448743	1.89218e-15	8.50255e-10
	cg24192660	Body	ANO8	anoctamin 8	0.214774	6.67478e-17	2.99932e-11		cg02974085	-	-	-	-0.278378	7.0744e-24	3.17889e-18		cg02402368	5'UTR	ANGPT2	angiopoietin 2	0.26784	9.59163e-21	4.31001e-15		cg10233904	-	-	-	-0.448681	7.87815e-24	3.54005e-18
	cg11827376	-	-	-	-0.214766	3.40244e-10	0.000152889		cg25874148	Body	MIR548F5	microRNA 548f-5	-0.278334	1.34991e-24	6.06584e-19		cg16619557	Body	WDR5	WD repeat domain 5	0.267829	6.97595e-09	0.00313465		cg16536964	TSS1500	MSR1	macrophage scavenger receptor 1	-0.448639	4.23852e-22	1.90458e-16
	cg23603852	Body	CALHM3	calcium homeostasis modulator 3	0.21474	1.40473e-12	6.31219e-07		cg19819654	3'UTR	MRPL4	mitochondrial ribosomal protein L4	-0.278297	6.4389e-20	2.89332e-14		cg14431443	TSS200	TBX5	T-box 5	0.267824	1.76576e-26	7.93445e-21		cg15616310	Body	AMOTL1	angiomotin like 1	0.448561	2.03147e-14	9.12843e-09
	cg06722639	Body	SLC7A8	solute carrier family 7 (amino acid transporter light chain, L system), member 8	0.21473	1.99493e-12	8.96422e-07		cg09415366	Body	INPP5A	inositol polyphosphate-5-phosphatase, 40kDa	-0.27827	2.67843e-28	1.20355e-22		cg10449558	-	-	-	-0.267795	2.96217e-16	1.33106e-10		cg07190778	-	-	-	-0.448525	1.80187e-15	8.09671e-10
	cg15934776	Body	AFF3	AF4/FMR2 family, member 3	0.214702	1.36841e-10	6.14894e-05		cg12385643	Body	UGT1A10	UDP glucuronosyltransferase 1 family, polypeptide A10	-0.278249	1.37083e-22	6.15982e-17		cg20365190	Body	UBE2F	ubiquitin-conjugating enzyme E2F (putative)	0.267731	4.20058e-11	1.88754e-05		cg23498518	3'UTR	POM121L12	POM121 transmembrane nucleoporin-like 12	-0.448519	6.75278e-31	3.03437e-25
	cg17489939	1stExon	HOXD10	homeobox D10	-0.214674	5.648e-10	0.000253793		cg07083818	TSS1500	KIAA1683	KIAA1683	-0.278238	3.41733e-21	1.53558e-15		cg22305293	-	-	-	0.267704	6.2357e-12	2.80202e-06		cg00842095	5'UTR	SUSD6	sushi domain containing 6	0.448511	3.48217e-14	1.56472e-08
	cg15371566	Body	SLC7A14	solute carrier family 7, member 14	-0.214609	1.01767e-10	4.57291e-05		cg19987965	1stExon	TULP4	tubby like protein 4	0.27822	6.59877e-30	2.96517e-24		cg06024540	Body	EGFL8	EGF-like-domain, multiple 8	0.26769	1.54492e-15	6.94211e-10		cg21117330	Body	PCDHGA4	protocadherin gamma subfamily A, 4	0.448497	3.92559e-21	1.76397e-15
	cg23415434	Body	ARHGEF4	Rho guanine nucleotide exchange factor (GEF) 4	-0.214536	3.04425e-08	0.0136794		cg19553402	TSS1500	PLXNB2	plexin B2	-0.278153	7.09486e-26	3.18808e-20		cg07197059	TSS1500	EFS	embryonal Fyn-associated substrate	0.267653	1.8918e-13	8.50083e-08		cg11756029	Body	TRAFD1	TRAF-type zinc finger domain containing 1	-0.448357	1.25155e-13	5.62384e-08
	cg13621113	Body	SFSWAP	splicing factor, suppressor of white-apricot family	0.214532	3.46452e-17	1.55678e-11		cg07591362	-	-	-	-0.278065	6.76134e-20	3.03821e-14		cg01834541	Body	PEX14	peroxisomal biogenesis factor 14	0.267597	1.15334e-12	5.18257e-07		cg12136387	-	-	-	-0.448353	9.79006e-24	4.39917e-18
	cg02918648	TSS1500	LY6D	lymphocyte antigen 6 complex, locus D	0.214515	1.81091e-18	8.13735e-13		cg09723979	TSS200	-	-	-0.278049	2.07854e-20	9.33995e-15		cg05521150	-	-	-	-0.267585	6.2699e-12	2.81739e-06		cg09767658	5'UTR	RERE	arginine-glutamic acid dipeptide (RE) repeats	0.448325	1.60911e-13	7.23053e-08
	cg04846232	Body	OLFM3	olfactomedin 3	0.214514	8.87365e-18	3.98738e-12		cg19955173	Body	TNK2	tyrosine kinase, non-receptor, 2	-0.278048	1.60486e-20	7.21146e-15		cg15243578	3'UTR	PITPNM2	phosphatidylinositol transfer protein, membrane-associated 2	0.26757	1.76508e-20	7.93142e-15		cg10949007	TSS1500	GLRX	glutaredoxin (thioltransferase)	-0.448246	1.06815e-13	4.79976e-08
	cg11201447	TSS200	MIR1204	microRNA 1204	-0.214499	2.08948e-09	0.000938908		cg07266910	Body	ZMAT3	zinc finger, matrin-type 3	-0.27799	3.91753e-19	1.76034e-13		cg20876760	-	-	-	0.267569	7.04847e-19	3.16724e-13		cg02511845	-	-	-	-0.448233	7.36367e-22	3.30887e-16
	cg00669760	Body	CAMKMT	calmodulin-lysine N-methyltransferase	0.214432	1.09837e-15	4.93552e-10		cg01878963	-	-	-	-0.277711	1.7355e-22	7.7985e-17		cg07644368	TSS1500	CDO1	cysteine dioxygenase type 1	0.267535	3.44444e-15	1.54776e-09		cg16491362	-	-	-	0.448209	9.34571e-21	4.1995e-15
	cg00308065	Body	CCDC92	coiled-coil domain containing 92	0.214382	1.09018e-09	0.000489872		cg05002837	Body	GRAMD4	GRAM domain containing 4	-0.27757	1.15597e-19	5.19437e-14		cg00996588	Body	ADGRB1	adhesion G protein-coupled receptor B1	-0.267513	5.51539e-17	2.47834e-11		cg07067993	Body	TMEM132D	transmembrane protein 132D	-0.44817	4.66704e-14	2.09714e-08
	cg06752267	Body	COL23A1	collagen, type XXIII, alpha 1	0.214333	1.40448e-10	6.31104e-05		cg23507945	Body	IL22RA2	interleukin 22 receptor, alpha 2	-0.277397	1.2806e-17	5.7544e-12		cg02647835	Body	ASPSCR1	alveolar soft part sarcoma chromosome region, candidate 1	0.267496	1.46618e-14	6.58828e-09		cg18813527	-	-	-	-0.448152	1.30189e-20	5.85006e-15
	cg21040069	3'UTR	GPT	glutamic-pyruvate transaminase (alanine aminotransferase)	0.214318	2.635e-11	1.18404e-05		cg25123566	5'UTR	PCED1B	PC-esterase domain containing 1B	-0.277356	1.07967e-19	4.85151e-14		cg24804145	Body	PTPRN2	protein tyrosine phosphatase, receptor type, N polypeptide 2	-0.267493	8.63375e-11	3.87958e-05		cg03249630	TSS200	ANKRD22	ankyrin repeat domain 22	-0.448138	1.54549e-28	6.94469e-23
	cg11854981	Body	TRERF1	transcriptional regulating factor 1	0.214315	3.81294e-11	1.71335e-05		cg26203572	-	-	-	-0.277326	3.04342e-19	1.36756e-13		cg15597109	Body	CASZ1	castor zinc finger 1	0.267455	6.33922e-17	2.84853e-11		cg13899935	-	-	-	-0.448081	1.04553e-16	4.69808e-11
	cg24307102	-	-	-	0.2143	1.2779e-13	5.74224e-08		cg15580355	Body	MCF2L2	MCF.2 cell line derived transforming sequence-like 2	-0.27731	5.75925e-25	2.58792e-19		cg07776626	-	-	-	0.267449	4.5223e-11	2.0321e-05		cg23363754	Body	PRR15	proline rich 15	0.448067	7.61918e-28	3.42369e-22
	cg12284521	-	-	-	0.214276	2.74923e-17	1.23537e-11		cg20994118	Body	CAMK1G	calcium/calmodulin-dependent protein kinase IG	-0.277279	7.6969e-26	3.45861e-20		cg01058360	Body	PRKAG2	protein kinase, AMP-activated, gamma 2 non-catalytic subunit	-0.267392	4.67909e-10	0.000210255		cg04563046	Body	RUNX1T1	runt-related transcription factor 1; translocated to, 1 (cyclin D-related)	-0.448045	3.14119e-20	1.4115e-14
	cg11599864	Body	BTBD9	BTB (POZ) domain containing 9	0.214245	1.3725e-10	6.16733e-05		cg17473765	-	-	-	-0.277211	3.5244e-25	1.58369e-19		cg16336752	Body	ACSL6	acyl-CoA synthetase long-chain family member 6	0.267371	1.07254e-16	4.81947e-11		cg11789612	Body	ITPKA	inositol-trisphosphate 3-kinase A	0.447984	2.29162e-39	1.02974e-33
	cg25760953	-	-	-	0.214216	3.75839e-12	1.68883e-06		cg11549874	Body	OSBP2	oxysterol binding protein 2	-0.27719	1.68605e-26	7.57626e-21		cg17292610	Body	DUSP13	dual specificity phosphatase 13	0.267334	1.07834e-14	4.84551e-09		cg08422172	-	-	-	0.447927	3.7695e-14	1.69383e-08
	cg12626957	-	-	-	0.21417	7.08268e-14	3.18261e-08		cg26664528	Body	MIR548H4	microRNA 548h-4	-0.27715	4.94638e-24	2.22266e-18		cg03225787	TSS1500	OR6Y1	olfactory receptor, family 6, subfamily Y, member 1	-0.267273	1.88612e-15	8.4753e-10		cg27549878	Body	SPRED3	sprouty-related, EVH1 domain containing 3	0.447924	7.37271e-18	3.31294e-12
	cg25417675	-	-	-	0.214123	1.36458e-12	6.13174e-07		cg17943323	-	-	-	-0.277092	4.20153e-23	1.88796e-17		cg01204927	-	-	-	0.267207	7.12244e-16	3.20048e-10		cg07295362	-	-	-	-0.447923	2.49088e-15	1.11928e-09
	cg21961694	Body	SLC22A25	solute carrier family 22, member 25	-0.214068	6.25152e-16	2.80913e-10		cg15239627	Body	CPED1	cadherin-like and PC-esterase domain containing 1	-0.276975	1.45662e-25	6.54534e-20		cg03352427	1stExon	NUP210L	nucleoporin 210kDa-like	0.267159	8.32517e-13	3.74092e-07		cg10542123	Body	ADARB2	adenosine deaminase, RNA-specific, B2 (non-functional)	-0.447821	4.60081e-37	2.06738e-31
	cg07697597	TSS1500	SCUBE1	signal peptide, CUB domain, EGF-like 1	0.214023	1.01442e-18	4.55828e-13		cg10238145	-	-	-	-0.276958	3.00057e-31	1.34831e-25		cg05756685	3'UTR	VPS13D	vacuolar protein sorting 13 homolog D (S. cerevisiae)	0.267137	8.45623e-15	3.79981e-09		cg21825792	-	-	-	-0.447785	1.15388e-17	5.18499e-12
	cg06512885	TSS200	SPIB	Spi-B transcription factor (Spi-1/PU.1 related)	0.213922	2.93593e-19	1.31926e-13		cg03116016	Body	C16orf45	chromosome 16 open reading frame 45	-0.276901	1.07264e-25	4.81991e-20		cg04774696	Body	TENM1	teneurin transmembrane protein 1	0.267103	2.9303e-14	1.31673e-08		cg11929693	-	-	-	0.447758	2.28964e-18	1.02885e-12
	cg01409709	5'UTR	COL6A3	collagen, type VI, alpha 3	0.213917	4.41649e-13	1.98455e-07		cg06976598	Body	PRKG1	protein kinase, cGMP-dependent, type I	-0.276899	2.79488e-19	1.25588e-13		cg18856925	5'UTR	DNAJC5	DnaJ (Hsp40) homolog, subfamily C, member 5	0.267013	9.41115e-12	4.22891e-06		cg17830011	-	-	-	-0.447578	2.19604e-26	9.86794e-21
	cg14493094	-	-	-	0.213908	4.75083e-08	0.0213479		cg01458495	3'UTR	ZNF589	zinc finger protein 589	-0.276892	4.8942e-19	2.19921e-13		cg02768162	TSS1500	TMEM119	transmembrane protein 119	0.266946	7.82522e-20	3.51627e-14		cg20383521	3'UTR	TUFT1	tuftelin 1	0.447547	2.81646e-14	1.26558e-08
	cg01190109	3'UTR	PLEKHM3	pleckstrin homology domain containing, family M, member 3	0.213869	3.09517e-08	0.0139082		cg03717961	Body	ARHGAP22	Rho GTPase activating protein 22	-0.27677	1.82027e-28	8.1794e-23		cg01385708	-	-	-	0.266905	5.3331e-10	0.000239643		cg04600092	TSS1500	-	-	-0.447462	3.08712e-17	1.3872e-11
	cg10616776	-	-	-	0.213868	2.37961e-09	0.00106928		cg21837069	TSS1500	VWA1	von Willebrand factor A domain containing 1	-0.276726	6.98697e-26	3.1396e-20		cg10899301	Body	TFAP2A	transcription factor AP-2 alpha (activating enhancer binding protein 2 alpha)	0.266897	6.86919e-18	3.08668e-12		cg23416593	-	-	-	-0.44746	3.63672e-20	1.63416e-14
	cg02267270	Body	MDGA1	MAM domain containing glycosylphosphatidylinositol anchor 1	0.213867	2.55523e-13	1.14819e-07		cg10929758	Body	SPTBN1	spectrin, beta, non-erythrocytic 1	-0.276662	1.60346e-19	7.20518e-14		cg06850005	-	-	-	0.266863	5.00983e-12	2.25117e-06		cg14578247	Body	CIT	citron rho-interacting serine/threonine kinase	0.447441	4.61743e-12	2.07485e-06
	cg25902889	Body	FSD1	fibronectin type III and SPRY domain containing 1	0.213822	1.84719e-10	8.30036e-05		cg24067652	Body	PFDN1	prefoldin subunit 1	-0.276614	7.93644e-19	3.56625e-13		cg04042468	TSS1500	BIK	BCL2-interacting killer (apoptosis-inducing)	0.266848	2.20174e-16	9.89352e-11		cg27170427	Body	RIMBP2	RIMS binding protein 2	-0.447422	1.14171e-23	5.1303e-18
	cg00283283	3'UTR	PCDHGB5	protocadherin gamma subfamily B, 5	0.213732	2.63982e-15	1.18621e-09		cg07089232	Body	SH3TC1	SH3 domain and tetratricopeptide repeats 1	0.276491	4.41737e-26	1.98495e-20		cg20820622	Body	TLE3	transducin-like enhancer of split 3	0.266785	1.60919e-11	7.23091e-06		cg05620980	-	-	-	0.447358	4.4747e-16	2.01071e-10
	cg08610563	Body	LPCAT1	lysophosphatidylcholine acyltransferase 1	0.213679	4.97714e-12	2.23648e-06		cg24681963	-	-	-	-0.276375	4.97015e-23	2.23334e-17		cg01922613	Body	ABCA4	ATP-binding cassette, sub-family A (ABC1), member 4	0.266773	4.28137e-13	1.92384e-07		cg26034531	Body	-	-	0.447294	1.91264e-22	8.59447e-17
	cg13146674	Body	LRP5	low density lipoprotein receptor-related protein 5	0.213676	1.16315e-09	0.000522663		cg07319315	Body	MGAT5	mannosyl (alpha-1,6-)-glycoprotein beta-1,6-N-acetyl-glucosaminyltransferase	-0.276331	6.0357e-22	2.71215e-16		cg05185019	1stExon	TTN	titin	0.266766	4.57873e-15	2.05746e-09		cg17467525	-	-	-	-0.447257	3.74801e-16	1.68417e-10
	cg06291350	-	-	-	-0.213663	1.61327e-10	7.24925e-05		cg04492086	-	-	-	0.276149	2.77839e-29	1.24847e-23		cg19037350	TSS200	PCDHGA4	protocadherin gamma subfamily A, 4	0.266735	1.2839e-14	5.76923e-09		cg21919599	TSS200	NLRP3	NLR family, pyrin domain containing 3	-0.447206	2.4499e-15	1.10087e-09
	cg11898958	-	-	-	0.213639	2.22272e-13	9.98779e-08		cg20951054	5'UTR	ZNF219	zinc finger protein 219	-0.276136	2.72628e-27	1.22506e-21		cg04233201	-	-	-	-0.266706	3.86499e-18	1.73674e-12		cg02691745	TSS1500	MIR411	microRNA 411	-0.44717	1.20771e-23	5.42685e-18
	cg26370886	Body	RASIP1	Ras interacting protein 1	0.213613	8.88562e-13	3.99276e-07		cg23372723	Body	ABR	active BCR-related	-0.275888	2.0975e-28	9.42512e-23		cg13169011	-	-	-	0.266694	2.053e-16	9.22516e-11		cg10177359	-	-	-	-0.447147	1.86338e-27	8.37312e-22
	cg02946518	Body	ADAMTS2	ADAM metallopeptidase with thrombospondin type 1 motif, 2	0.213594	1.74874e-12	7.85797e-07		cg00355019	Body	TRIM29	tripartite motif containing 29	-0.275835	3.20349e-24	1.43949e-18		cg25560215	Body	GALNT18	polypeptide N-acetylgalactosaminyltransferase 18	0.266674	4.00037e-13	1.79757e-07		cg02902865	TSS1500	DHRS3	dehydrogenase/reductase (SDR family) member 3	-0.44714	1.28833e-11	5.7891e-06
	cg07207789	TSS1500	CRISPLD2	cysteine-rich secretory protein LCCL domain containing 2	0.213546	5.57661e-18	2.50586e-12		cg10673833	TSS200	MYO1G	myosin IG	-0.275677	3.36147e-24	1.51048e-18		cg13722700	TSS200	GPRIN2	G protein regulated inducer of neurite outgrowth 2	0.266662	1.57619e-14	7.08261e-09		cg08469834	Body	CASP4	caspase 4, apoptosis-related cysteine peptidase	-0.447129	1.95091e-13	8.76644e-08
	cg00107629	Body	DGKZ	diacylglycerol kinase, zeta	0.213525	5.45388e-14	2.45071e-08		cg11752250	Body	ARG2	arginase 2	-0.275653	3.52841e-24	1.5855e-18		cg08813925	-	-	-	0.26666	9.70044e-14	4.3589e-08		cg06847558	-	-	-	-0.447118	3.55012e-28	1.59525e-22
	cg02487233	TSS1500	CD47	CD47 molecule	0.213519	2.59564e-11	1.16635e-05		cg24637035	Body	CCDC64	coiled-coil domain containing 64	-0.27549	2.73914e-20	1.23084e-14		cg09614626	Body	LINC00320	long intergenic non-protein coding RNA 320	-0.266639	7.44224e-16	3.34418e-10		cg26165146	TSS1500	ARNTL2	aryl hydrocarbon receptor nuclear translocator-like 2	-0.447086	1.55788e-17	7.00037e-12
	cg21209395	Body	-	-	0.213512	7.04198e-15	3.16432e-09		cg02767634	3'UTR	RUFY1	RUN and FYVE domain containing 1	0.275432	4.9558e-20	2.22689e-14		cg12407140	-	-	-	0.266626	2.16991e-13	9.75052e-08		cg09817985	-	-	-	-0.447078	5.52312e-19	2.48182e-13
	cg22627876	Body	PRKCZ	protein kinase C, zeta	0.213461	3.12536e-13	1.40438e-07		cg18800235	Body	ABCA4	ATP-binding cassette, sub-family A (ABC1), member 4	-0.275379	6.11755e-25	2.74893e-19		cg22743002	-	-	-	0.266536	8.75921e-21	3.93596e-15		cg01771065	-	-	-	-0.44701	2.05208e-15	9.22105e-10
	cg13266327	TSS1500	ROCK2	Rho-associated, coiled-coil containing protein kinase 2	0.213446	1.45182e-09	0.000652378		cg21648069	Body	ERC1	ELKS/RAB6-interacting/CAST family member 1	-0.275364	2.17459e-20	9.77153e-15		cg21320455	Body	GAA	glucosidase, alpha; acid	0.266505	1.43376e-16	6.44261e-11		cg04974062	Body	PRDM13	PR domain containing 13	0.447005	2.01238e-24	9.04263e-19
	cg02290969	TSS1500	CPNE2	copine II	0.213357	1.75971e-15	7.90729e-10		cg04021363	-	-	-	-0.275348	2.36261e-22	1.06164e-16		cg02146340	5'UTR	FBLN2	fibulin 2	0.266494	2.38541e-09	0.00107188		cg14583999	Body	EMC3	ER membrane protein complex subunit 3	-0.447004	9.81518e-18	4.41046e-12
	cg02520281	Body	PCDHB17P	protocadherin beta 17 pseudogene	0.213335	8.45411e-10	0.000379886		cg10220544	Body	FGGY	FGGY carbohydrate kinase domain containing	-0.275253	1.38549e-21	6.22572e-16		cg19414967	-	-	-	0.266466	9.16904e-13	4.12012e-07		cg26680608	Body	MAP3K5	mitogen-activated protein kinase kinase kinase 5	-0.44697	4.53066e-17	2.03586e-11
	cg16596367	-	-	-	0.213273	1.41098e-11	6.34024e-06		cg24469719	Body	RPN2	ribophorin II	-0.275216	7.01897e-20	3.15398e-14		cg08505243	-	-	-	0.266433	9.49283e-16	4.26561e-10		cg27011829	Body	BRWD1	bromodomain and WD repeat domain containing 1	0.446966	3.18601e-12	1.43164e-06
	cg16477259	-	-	-	0.21325	6.85442e-19	3.08004e-13		cg08203210	-	-	-	-0.275039	2.22206e-20	9.98484e-15		cg03147691	Body	HSD11B1L	hydroxysteroid (11-beta) dehydrogenase 1-like	0.266396	3.42521e-19	1.53912e-13		cg26337914	Body	PTPRN2	protein tyrosine phosphatase, receptor type, N polypeptide 2	-0.446966	3.19511e-34	1.43573e-28
	cg07895203	5'UTR	PALLD	palladin, cytoskeletal associated protein	0.213244	4.7027e-12	2.11316e-06		cg16395183	Body	HHAT	hedgehog acyltransferase	-0.275032	5.8693e-24	2.63737e-18		cg02525597	Body	CIITA	class II, major histocompatibility complex, transactivator	-0.266395	6.07469e-14	2.72967e-08		cg00950718	Body	CFAP45	cilia and flagella associated protein 45	-0.44694	2.82387e-12	1.26891e-06
	cg05057515	Body	CBFA2T3	core-binding factor, runt domain, alpha subunit 2; translocated to, 3	-0.213237	5.16577e-17	2.32125e-11		cg05245094	5'UTR	GSE1	Gse1 coiled-coil protein	-0.275019	1.05093e-25	4.72237e-20		cg14232128	-	-	-	0.266365	4.95821e-15	2.22798e-09		cg03334072	5'UTR	GIMAP5	GTPase, IMAP family member 5	-0.446921	1.71513e-16	7.70694e-11
	cg09523691	TSS1500	ATG12	autophagy related 12	-0.213131	6.4502e-15	2.89841e-09		cg23508201	-	-	-	-0.274986	3.5704e-24	1.60436e-18		cg11014124	Body	PCDHGA4	protocadherin gamma subfamily A, 4	0.266362	3.23818e-16	1.45508e-10		cg17510957	Body	SORL1	sortilin-related receptor, L(DLR class) A repeats containing	-0.4469	5.81135e-23	2.61133e-17
	cg07663732	1stExon	TMEM91	transmembrane protein 91	0.213126	1.86663e-15	8.38772e-10		cg23505644	TSS1500	CDSN	corneodesmosin	-0.27479	6.7692e-25	3.04175e-19		cg23255963	TSS1500	NRG3	neuregulin 3	0.266316	1.21089e-17	5.44115e-12		cg25562958	TSS1500	MIR1197	microRNA 1197	-0.446839	6.03257e-25	2.71074e-19
	cg14458068	Body	PCDHGA4	protocadherin gamma subfamily A, 4	0.213119	6.40819e-14	2.87953e-08		cg20288000	Body	CASZ1	castor zinc finger 1	0.274769	1.82974e-25	8.22195e-20		cg26090062	-	-	-	0.266308	7.88371e-13	3.54255e-07		cg14274357	Body	AKT1	v-akt murine thymoma viral oncogene homolog 1	0.446819	2.84651e-15	1.27908e-09
	cg16355550	Body	HS3ST4	heparan sulfate (glucosamine) 3-O-sulfotransferase 4	0.213039	6.72368e-10	0.000302129		cg05459517	5'UTR	ZHX2	zinc fingers and homeoboxes 2	-0.274644	1.03281e-27	4.64092e-22		cg24119869	TSS200	KIR3DX1	killer cell immunoglobulin-like receptor, three domains, X1	-0.266261	1.94667e-15	8.74738e-10		cg02764093	Body	CIT	citron rho-interacting serine/threonine kinase	0.446803	4.29098e-19	1.92816e-13
	cg05407338	TSS200	ARHGEF15	Rho guanine nucleotide exchange factor (GEF) 15	0.21301	8.4363e-16	3.79086e-10		cg17668731	Body	CCNJL	cyclin J-like	-0.274511	5.65196e-28	2.53971e-22		cg02227453	TSS1500	ADM2	adrenomedullin 2	0.266251	4.61712e-14	2.07471e-08		cg04031093	-	-	-	-0.446734	1.01417e-13	4.55716e-08
	cg17462417	Body	PUM1	pumilio RNA-binding family member 1	0.21299	2.88775e-13	1.29761e-07		cg15835664	-	-	-	-0.274466	1.99176e-28	8.95e-23		cg20098471	Body	RASSF10	Ras association (RalGDS/AF-6) domain family (N-terminal) member 10	0.266243	1.84424e-15	8.28712e-10		cg05979457	-	-	-	-0.446725	1.63956e-11	7.3674e-06
	cg02119837	Body	STARD10	StAR-related lipid transfer (START) domain containing 10	0.21292	7.68892e-19	3.45502e-13		cg26228558	-	-	-	-0.274458	1.82531e-23	8.20207e-18		cg15877520	Body	RNF39	ring finger protein 39	0.266242	2.1842e-09	0.000981471		cg03477240	Body	CDKAL1	CDK5 regulatory subunit associated protein 1-like 1	0.446717	1.55458e-14	6.98552e-09
	cg02616418	5'UTR	TRIM2	tripartite motif containing 2	0.212873	9.12022e-10	0.000409818		cg07482692	3'UTR	TRAPPC9	trafficking protein particle complex 9	-0.274443	1.71462e-17	7.70467e-12		cg21704793	-	-	-	0.266213	5.69971e-15	2.56117e-09		cg11207515	Body	CNTNAP2	contactin associated protein-like 2	-0.446698	4.24039e-15	1.90542e-09
	cg01741372	-	-	-	0.212866	6.79323e-08	0.0305255		cg17464436	Body	FAM129A	family with sequence similarity 129, member A	-0.274428	2.72973e-26	1.22661e-20		cg00551679	3'UTR	FOXF1	forkhead box F1	0.266164	8.51686e-17	3.82706e-11		cg21661379	-	-	-	-0.446689	2.48575e-15	1.11698e-09
	cg10440639	Body	RPH3AL	rabphilin 3A-like (without C2 domains)	0.212825	1.12954e-08	0.00507558		cg24951886	Body	BEND7	BEN domain containing 7	-0.274221	1.47476e-21	6.62684e-16		cg20326936	-	-	-	-0.266137	2.00011e-17	8.98751e-12		cg21180080	-	-	-	-0.446632	3.52844e-25	1.58551e-19
	cg15980076	Body	CYP26C1	cytochrome P450, family 26, subfamily C, polypeptide 1	0.212787	2.50482e-21	1.12554e-15		cg19762427	-	-	-	-0.274109	2.30506e-26	1.03578e-20		cg12768523	Body	PALLD	palladin, cytoskeletal associated protein	0.26611	3.69595e-11	1.66078e-05		cg12018098	Body	SPRED3	sprouty-related, EVH1 domain containing 3	0.446605	2.47877e-34	1.11384e-28
	cg09183146	TSS200	UNKL	unkempt family zinc finger-like	0.212777	5.79344e-14	2.60329e-08		cg11314684	Body	AKT3	v-akt murine thymoma viral oncogene homolog 3	-0.274102	1.28697e-21	5.783e-16		cg00428382	-	-	-	0.266049	1.24187e-12	5.58035e-07		cg20848441	-	-	-	-0.446599	4.11494e-19	1.84905e-13
	cg02780029	Body	RET	ret proto-oncogene	0.212757	1.77909e-14	7.99438e-09		cg18293437	-	-	-	-0.273997	7.07821e-29	3.1806e-23		cg10657250	3'UTR	NPY2R	neuropeptide Y receptor Y2	0.266019	4.88411e-13	2.19468e-07		cg14082886	Body	CD44	CD44 molecule (Indian blood group)	-0.446574	6.77088e-17	3.0425e-11
	cg11740348	Body	INPP5A	inositol polyphosphate-5-phosphatase, 40kDa	0.21272	1.72507e-08	0.00775164		cg14094498	Body	PAPPA	pregnancy-associated plasma protein A, pappalysin 1	-0.273933	4.63341e-18	2.08203e-12		cg20430047	Body	CFAP61	cilia and flagella associated protein 61	0.265977	8.96988e-11	4.03062e-05		cg14343733	3'UTR	FAM102A	family with sequence similarity 102, member A	0.446537	1.97777e-12	8.88715e-07
	cg11821637	-	-	-	0.212702	5.9398e-13	2.66905e-07		cg17888086	Body	ZC3H12A	zinc finger CCCH-type containing 12A	-0.273891	3.6673e-28	1.6479e-22		cg19429051	-	-	-	0.265974	2.86729e-14	1.28842e-08		cg03331474	5'UTR	HOXA3	homeobox A3	0.446498	1.59365e-13	7.16107e-08
	cg06829788	3'UTR	TRIM11	tripartite motif containing 11	0.212635	7.50412e-14	3.37199e-08		cg18400281	Body	KIAA1217	KIAA1217	-0.273883	1.45315e-22	6.52972e-17		cg15139452	-	-	-	0.265927	8.00248e-17	3.59592e-11		cg14088282	-	-	-	-0.446402	9.22485e-15	4.14519e-09
	cg07034563	Body	PDLIM7	PDZ and LIM domain 7 (enigma)	0.212631	1.48247e-15	6.66148e-10		cg14578677	TSS1500	TLR6	toll-like receptor 6	-0.273844	7.43247e-26	3.33979e-20		cg09039506	-	-	-	-0.265917	4.99017e-16	2.24234e-10		cg05343289	TSS1500	SELP	selectin P (granule membrane protein 140kDa, antigen CD62)	-0.446342	6.19127e-22	2.78205e-16
	cg10776377	TSS1500	LPAR3	lysophosphatidic acid receptor 3	0.21263	2.95058e-14	1.32584e-08		cg13995854	Body	ST7-AS2	ST7 antisense RNA 2	-0.273814	3.37894e-27	1.51833e-21		cg07846167	TSS1500	FBLIM1	filamin binding LIM protein 1	0.265894	2.46481e-22	1.10757e-16		cg05057515	Body	CBFA2T3	core-binding factor, runt domain, alpha subunit 2; translocated to, 3	-0.446298	3.63389e-23	1.63289e-17
	cg08510456	TSS1500	BSN	bassoon presynaptic cytomatrix protein	0.212605	4.16374e-17	1.87098e-11		cg12573871	Body	ZNF407	zinc finger protein 407	-0.273807	2.56488e-23	1.15253e-17		cg21872908	TSS200	C1orf177	chromosome 1 open reading frame 177	0.265878	3.74423e-16	1.68247e-10		cg26282731	Body	ARHGAP10	Rho GTPase activating protein 10	0.446212	6.46456e-14	2.90486e-08
	cg07846167	TSS1500	FBLIM1	filamin binding LIM protein 1	0.212596	5.16593e-16	2.32132e-10		cg15545942	Body	ASAP2	ArfGAP with SH3 domain, ankyrin repeat and PH domain 2	-0.273788	1.73596e-21	7.80055e-16		cg11860091	Body	FAM173B	family with sequence similarity 173, member B	0.265832	6.8172e-12	3.06332e-06		cg00063982	-	-	-	-0.446168	3.13077e-16	1.40682e-10
	cg12601909	Body	TOLLIP	toll interacting protein	0.212593	2.7856e-12	1.25171e-06		cg19053223	Body	ATXN7L1	ataxin 7-like 1	-0.273637	1.66677e-21	7.48965e-16		cg13595556	-	-	-	0.26582	2.80829e-10	0.000126191		cg19024700	3'UTR	PLEKHA4	pleckstrin homology domain containing, family A (phosphoinositide binding specific) member 4	0.446144	3.95003e-17	1.77495e-11
	cg07353306	Body	TAP2	transporter 2, ATP-binding cassette, sub-family B (MDR/TAP)	0.212589	2.76756e-10	0.000124361		cg26504422	Body	KCNN4	potassium channel, calcium activated intermediate/small conductance subfamily N alpha, member 4	0.273507	2.79213e-30	1.25465e-24		cg22152605	5'UTR	FPR1	formyl peptide receptor 1	-0.265819	1.79447e-14	8.06347e-09		cg24951263	-	-	-	-0.446137	6.43669e-14	2.89233e-08
	cg06357341	-	-	-	0.212586	2.13119e-22	9.57654e-17		cg00058291	-	-	-	-0.273481	3.57884e-23	1.60815e-17		cg26950568	-	-	-	0.26578	3.57536e-18	1.60659e-12		cg21773297	Body	MYOM2	myomesin 2	-0.446051	1.36388e-15	6.12861e-10
	cg07660236	TSS1500	ZSCAN12	zinc finger and SCAN domain containing 12	0.212542	1.81399e-14	8.1512e-09		cg07283896	-	-	-	-0.273378	5.88502e-21	2.64444e-15		cg20817363	Body	ADGRB1	adhesion G protein-coupled receptor B1	-0.265773	3.57509e-12	1.60647e-06		cg18365406	Body	-	-	0.446029	1.13203e-17	5.08677e-12
	cg27345111	Body	TBCD	tubulin folding cofactor D	0.212541	5.47583e-09	0.00246057		cg10558233	-	-	-	-0.273371	1.02496e-21	4.60567e-16		cg02455706	Body	CRISPLD2	cysteine-rich secretory protein LCCL domain containing 2	0.265737	1.65139e-10	7.42053e-05		cg11675165	-	-	-	0.445981	1.71039e-16	7.68566e-11
	cg21442998	3'UTR	VGLL4	vestigial-like family member 4	0.212534	2.09642e-14	9.42028e-09		cg19733736	Body	RDH5	retinol dehydrogenase 5 (11-cis/9-cis)	-0.273347	2.09559e-21	9.41654e-16		cg22729543	Body	ARPC1B	actin related protein 2/3 complex, subunit 1B, 41kDa	0.26573	6.20289e-12	2.78728e-06		cg24682723	-	-	-	-0.445933	2.01038e-18	9.03367e-13
	cg27117982	TSS1500	MGST1	microsomal glutathione S-transferase 1	0.212526	2.57297e-12	1.15616e-06		cg05503887	TSS1500	EHF	ets homologous factor	-0.273218	4.42667e-21	1.98913e-15		cg00538604	Body	ANO8	anoctamin 8	0.265714	1.90652e-16	8.56695e-11		cg08476244	Body	EPB41L5	erythrocyte membrane protein band 4.1 like 5	-0.445933	3.76642e-21	1.69244e-15
	cg01487910	Body	TEAD3	TEA domain family member 3	0.212493	4.55794e-20	2.04811e-14		cg00433406	TSS1500	VWA5B1	von Willebrand factor A domain containing 5B1	0.273071	2.94914e-27	1.3252e-21		cg04067066	Body	WNT10A	wingless-type MMTV integration site family, member 10A	0.265663	1.33193e-13	5.98505e-08		cg09851528	Body	TMPRSS13	transmembrane protease, serine 13	-0.445869	2.0585e-14	9.24988e-09
	cg00148862	Body	SNTG2	syntrophin, gamma 2	0.212468	2.23192e-18	1.00292e-12		cg06219695	Body	-	-	-0.27307	1.3298e-20	5.97545e-15		cg25764105	Body	PAX6	paired box 6	0.265564	2.0612e-14	9.26203e-09		cg17387069	Body	PTPRN2	protein tyrosine phosphatase, receptor type, N polypeptide 2	-0.445866	1.42683e-25	6.41148e-20
	cg10406696	Body	ZNF423	zinc finger protein 423	0.212416	9.19832e-11	4.13328e-05		cg16477611	-	-	-	-0.273016	1.69422e-24	7.61299e-19		cg09846177	-	-	-	0.265556	2.0514e-13	9.21797e-08		cg22922861	-	-	-	-0.445856	1.4129e-25	6.34888e-20
	cg26980244	5'UTR	NEFM	neurofilament, medium polypeptide	0.212405	3.37931e-19	1.51849e-13		cg16094145	Body	NINJ2	ninjurin 2	-0.273001	1.94559e-28	8.74254e-23		cg13151006	-	-	-	0.265533	2.2767e-15	1.02304e-09		cg18413706	Body	ERG	v-ets avian erythroblastosis virus E26 oncogene homolog	-0.445823	1.37778e-13	6.19108e-08
	cg17074353	TSS1500	PAQR5	progestin and adipoQ receptor family member V	0.212393	3.60281e-16	1.61893e-10		cg25500948	Body	WWC1	WW and C2 domain containing 1	-0.272992	1.02147e-18	4.58998e-13		cg23247504	Body	CPN1	carboxypeptidase N, polypeptide 1	0.265513	6.21864e-18	2.79435e-12		cg26368049	3'UTR	DAG1	dystroglycan 1 (dystrophin-associated glycoprotein 1)	0.445706	8.41731e-14	3.78233e-08
	cg16851046	Body	IL17D	interleukin 17D	0.212389	2.38728e-12	1.07273e-06		cg24237576	TSS1500	DNASE1L2	deoxyribonuclease I-like 2	-0.272948	5.03824e-24	2.26394e-18		cg15201417	3'UTR	KLC2	kinesin light chain 2	0.265498	5.48405e-19	2.46426e-13		cg25788793	5'UTR	SLC2A9	solute carrier family 2 (facilitated glucose transporter), member 9	-0.445694	1.2399e-13	5.5715e-08
	cg18548288	TSS1500	ZNF766	zinc finger protein 766	0.212278	7.92561e-13	3.56138e-07		cg17952824	TSS1500	HNRNPA3P1	heterogeneous nuclear ribonucleoprotein A3 pseudogene 1	-0.272883	6.26782e-22	2.81645e-16		cg25277638	Body	PTPRN2	protein tyrosine phosphatase, receptor type, N polypeptide 2	-0.265475	1.59032e-16	7.14613e-11		cg22977481	-	-	-	0.445586	2.02355e-15	9.09285e-10
	cg15534755	TSS200	TAGLN	transgelin	0.212269	2.75124e-10	0.000123627		cg16567330	-	-	-	-0.27274	4.80533e-20	2.15928e-14		cg15037583	Body	MACROD1	MACRO domain containing 1	0.26546	8.64894e-19	3.88641e-13		cg02443306	-	-	-	-0.445554	8.85891e-15	3.98076e-09
	cg06747330	Body	NAPSA	napsin A aspartic peptidase	0.212249	5.50176e-14	2.47222e-08		cg10862567	Body	TBCD	tubulin folding cofactor D	-0.272719	5.83603e-13	2.62243e-07		cg07691306	Body	ARID3A	AT rich interactive domain 3A (BRIGHT-like)	0.265409	5.49556e-20	2.46944e-14		cg17660833	5'UTR	HRH1	histamine receptor H1	-0.445546	1.52106e-21	6.83489e-16
	cg04352088	Body	SCUBE1	signal peptide, CUB domain, EGF-like 1	0.212224	4.66506e-11	2.09625e-05		cg01858698	-	-	-	-0.272667	1.7281e-22	7.76524e-17		cg06670039	Body	SNX29	sorting nexin 29	0.26537	1.7078e-10	7.67404e-05		cg19602728	-	-	-	-0.445545	7.85651e-27	3.53033e-21
	cg14571539	-	-	-	-0.212221	1.84194e-12	8.27678e-07		cg27290215	Body	ABLIM1	actin binding LIM protein 1	-0.272623	8.24727e-25	3.70592e-19		cg25536014	TSS1500	ADAMTS16	ADAM metallopeptidase with thrombospondin type 1 motif, 16	0.265338	6.6631e-10	0.000299407		cg02245004	-	-	-	0.44554	6.95861e-29	3.12686e-23
	cg18891127	-	-	-	0.212217	3.11053e-09	0.00139772		cg04132472	Body	AKAP10	A kinase (PRKA) anchor protein 10	-0.272597	1.75954e-16	7.90652e-11		cg05864326	5'UTR	HOXD3	homeobox D3	0.265324	1.70002e-19	7.63904e-14		cg03907016	Body	TNFSF9	tumor necrosis factor (ligand) superfamily, member 9	0.445536	1.21077e-16	5.44062e-11
	cg19708541	Body	TBC1D2B	TBC1 domain family, member 2B	0.212194	1.27589e-14	5.73324e-09		cg01192051	TSS1500	POLG	polymerase (DNA directed), gamma	-0.272559	2.49316e-22	1.1203e-16		cg26265787	TSS1500	TYK2	tyrosine kinase 2	0.265323	1.48342e-14	6.66574e-09		cg26774156	5'UTR	STRA6	stimulated by retinoic acid 6	-0.445506	1.64294e-23	7.38257e-18
	cg00856041	-	-	-	0.212194	2.68543e-16	1.2067e-10		cg13345122	Body	STK39	serine threonine kinase 39	-0.272536	3.97297e-17	1.78526e-11		cg26293512	1stExon	TEPP	testis, prostate and placenta expressed	0.265309	6.47713e-13	2.91051e-07		cg22772747	5'UTR	HOXA3	homeobox A3	0.445481	3.33648e-14	1.49925e-08
	cg24103044	Body	RNF39	ring finger protein 39	0.212121	2.86033e-10	0.000128529		cg09477895	-	-	-	-0.272518	1.43006e-25	6.42599e-20		cg05550893	Body	RTN4RL1	reticulon 4 receptor-like 1	0.265292	1.99175e-19	8.94996e-14		cg01012445	Body	LRBA	LPS-responsive vesicle trafficking, beach and anchor containing	0.445465	3.78477e-16	1.70069e-10
	cg26993102	Body	HLA-L	major histocompatibility complex, class I, L (pseudogene)	0.212118	2.00676e-18	9.01738e-13		cg15978565	5'UTR	LPIN1	lipin 1	-0.272471	2.93529e-18	1.31898e-12		cg06159394	5'UTR	DMRTA2	DMRT-like family A2	0.265201	1.14024e-22	5.12369e-17		cg27269790	-	-	-	-0.445382	1.46352e-26	6.57632e-21
	cg25148347	Body	C6orf132	chromosome 6 open reading frame 132	0.212084	2.70316e-08	0.0121467		cg06438797	TSS1500	CA7	carbonic anhydrase VII	-0.272408	2.03355e-22	9.13779e-17		cg13452162	TSS1500	CLDN10	claudin 10	0.265184	3.29197e-15	1.47925e-09		cg27159719	1stExon	TMEM71	transmembrane protein 71	-0.445353	1.89676e-16	8.52309e-11
	cg03916694	Body	FLII	flightless I homolog (Drosophila)	0.212081	4.69592e-11	2.11012e-05		cg15242225	TSS1500	RUNX1	runt-related transcription factor 1	-0.272377	5.47015e-26	2.45802e-20		cg04998634	Body	KLF16	Kruppel-like factor 16	0.265146	2.31134e-13	1.0386e-07		cg10994149	-	-	-	0.44534	9.43229e-16	4.23841e-10
	cg07250771	-	-	-	-0.212064	4.30663e-22	1.93519e-16		cg23256675	Body	NREP	neuronal regeneration related protein	0.272295	2.15782e-26	9.69617e-21		cg13932612	-	-	-	0.265122	3.28438e-12	1.47584e-06		cg13602461	-	-	-	-0.4453	1.58868e-15	7.13873e-10
	cg07369569	TSS1500	HMGCLL1	3-hydroxymethyl-3-methylglutaryl-CoA lyase-like 1	-0.212017	4.85802e-16	2.18296e-10		cg15347108	Body	CASC1	cancer susceptibility candidate 1	-0.27229	4.71113e-22	2.11695e-16		cg23348014	TSS1500	COL1A2	collagen, type I, alpha 2	0.265089	5.25153e-24	2.35978e-18		cg02654411	Body	IFT140	intraflagellar transport 140	0.445294	4.94531e-14	2.22218e-08
	cg05825053	-	-	-	0.212011	4.74973e-09	0.0021343		cg07638689	Body	FBN3	fibrillin 3	-0.272239	4.18654e-18	1.88123e-12		cg07048519	1stExon	CDRT1	CMT1A duplicated region transcript 1	0.265086	4.34383e-16	1.9519e-10		cg24401262	-	-	-	-0.445277	9.10584e-17	4.09172e-11
	cg19005446	-	-	-	0.212006	1.76769e-13	7.94313e-08		cg01686739	Body	BTBD11	BTB (POZ) domain containing 11	0.2722	1.75943e-20	7.90604e-15		cg03781931	TSS1500	ALX1	ALX homeobox 1	0.265058	4.39296e-14	1.97398e-08		cg00619263	-	-	-	-0.445248	4.72388e-26	2.12268e-20
	cg22014770	Body	UPB1	ureidopropionase, beta	-0.211924	3.19877e-14	1.43737e-08		cg10335333	Body	ESPNP	espin pseudogene	-0.27198	1.15722e-22	5.19999e-17		cg26060835	TSS1500	CHODL-AS1	CHODL antisense RNA 1	-0.265025	7.09205e-12	3.18682e-06		cg25690537	Body	VSTM2B	V-set and transmembrane domain containing 2B	-0.445201	1.0025e-26	4.50473e-21
	cg05248470	TSS1500	LILRB2	leukocyte immunoglobulin-like receptor, subfamily B (with TM and ITIM domains), member 2	-0.211923	1.80677e-16	8.11873e-11		cg07189401	TSS200	-	-	-0.271945	6.25604e-23	2.81116e-17		cg09279566	5'UTR	TMEM175	transmembrane protein 175	0.26501	4.64044e-15	2.08519e-09		cg19856263	-	-	-	-0.445189	9.26154e-27	4.16168e-21
	cg09024228	-	-	-	0.211906	6.24254e-12	2.80509e-06		cg25881591	TSS1500	NTM	neurotrimin	-0.27194	4.10934e-16	1.84653e-10		cg20807545	TSS1500	ADAMTS18	ADAM metallopeptidase with thrombospondin type 1 motif, 18	0.265005	4.59803e-14	2.06613e-08		cg16657152	-	-	-	-0.445141	4.96285e-21	2.23006e-15
	cg07363676	-	-	-	0.211886	2.32269e-17	1.0437e-11		cg09709565	Body	CREB3L1	cAMP responsive element binding protein 3-like 1	-0.271863	3.18146e-28	1.42959e-22		cg08567760	TSS1500	SCP2D1	SCP2 sterol-binding domain containing 1	0.265004	4.79562e-20	2.15492e-14		cg03429643	TSS1500	MGAT4A	mannosyl (alpha-1,3-)-glycoprotein beta-1,4-N-acetylglucosaminyltransferase, isozyme A	-0.445125	2.18523e-16	9.81936e-11
[truncated: 33,946 more rows]

## Sheet: Tab Supl 3
	Supplemental Table 3. Significant canonical pathways (unajusted P<0.05) identified in all comparisons by KOBAS 2.0 software.
[truncated: 131 more rows]

## Sheet: Tab Supl 4
	Supplemental Table 4. Multivariable analysis of disease-free survival (Cox Regression)
[truncated: 10 more rows]

[truncated: 1 more sheets: Tab Supl 5]
